# Supplementary material for: ﻿Five new species of the genus Stigmus Panzer (Hymenoptera, Crabronidae) from China, with a key to all Chinese species
Source: Zookeys. 2024 Jun 10;1204:313–36. doi: 10.3897/zookeys.1204.123831 (PMC11184217; doi:10.3897/zookeys.1204.123831)
Supplement: XML Treatment for Stigmus [file zookeys.1204.123831-treatment1.xml]

<!DOCTYPE tp:taxon-treatment
  PUBLIC "-//TaxonX//DTD Taxonomic Treatment Publishing DTD v0 20100105//EN" "tax-treatment-NSO.dtd">
<tp:taxon-treatment xmlns:tp="http://www.plazi.org/taxpub"><tp:treatment-meta><kwd-group><label>Taxon classification</label><kwd>
              <named-content content-type="kingdom">Animalia</named-content>
            </kwd><kwd>
              <named-content content-type="order">Hymenoptera</named-content>
            </kwd><kwd>
              <named-content content-type="family">Crabronidae</named-content>
            </kwd></kwd-group><mixed-citation publication-type="journal"><person-group><name><surname>Li</surname><given-names>Jinghong</given-names></name><name><surname>Li</surname><given-names>Qiang</given-names></name><name><surname>Ma</surname><given-names>Li</given-names></name></person-group><article-title>﻿Five new species of the genus <italic><tp:taxon-name><tp:taxon-name-part taxon-name-part-type="genus" reg="Stigmus">Stigmus</tp:taxon-name-part></tp:taxon-name></italic> Panzer (<tp:taxon-name><tp:taxon-name-part taxon-name-part-type="order">Hymenoptera</tp:taxon-name-part></tp:taxon-name>, <tp:taxon-name><tp:taxon-name-part taxon-name-part-type="family">Crabronidae</tp:taxon-name-part></tp:taxon-name>) from China, with a key to all Chinese species</article-title><source>Zookeys</source><day>10</day><month>06</month><year>2024</year><volume>1204</volume><fpage>313</fpage><lpage>336</lpage><pub-id pub-id-type="doi">10.3897/zookeys.1204.123831</pub-id></mixed-citation></tp:treatment-meta><tp:nomenclature><label>﻿Genus</label><tp:taxon-name>
            <object-id xmlns:xlink="http://www.w3.org/1999/xlink" content-type="arpha" xlink:type="simple">CAEDF294-88B1-5ED1-966D-6F0FE8D29122</object-id>
            <tp:taxon-name-part taxon-name-part-type="genus" reg="Stigmus">Stigmus</tp:taxon-name-part>
          </tp:taxon-name><tp:taxon-authority>Panzer, 1804</tp:taxon-authority></tp:nomenclature><tp:treatment-sec sec-type="type species" id="SECID0EEPAC"><title>Type species.</title><p><italic><tp:taxon-name><tp:taxon-name-part taxon-name-part-type="genus" reg="Stigmus">Stigmus</tp:taxon-name-part><tp:taxon-name-part taxon-name-part-type="species" reg="pendulus">pendulus</tp:taxon-name-part></tp:taxon-name></italic> Panzer, 1804.</p><sec sec-type="﻿Key to the species of Stigmus from China, including males and females" id="SECID0EVPAC"><title>﻿Key to the species of <italic><tp:taxon-name><tp:taxon-name-part taxon-name-part-type="genus" reg="Stigmus">Stigmus</tp:taxon-name-part></tp:taxon-name></italic> from China, including males and females</title><p>Females of <italic><tp:taxon-name><tp:taxon-name-part taxon-name-part-type="genus" reg="Stigmus">S.</tp:taxon-name-part><tp:taxon-name-part taxon-name-part-type="species" reg="flagellipilaris">flagellipilaris</tp:taxon-name-part></tp:taxon-name></italic> Li &amp; Ma, sp. nov., <italic><tp:taxon-name><tp:taxon-name-part taxon-name-part-type="genus" reg="Stigmus">S.</tp:taxon-name-part><tp:taxon-name-part taxon-name-part-type="species" reg="capoblongus">capoblongus</tp:taxon-name-part></tp:taxon-name></italic> Bashir &amp; Ma and males of <italic><tp:taxon-name><tp:taxon-name-part taxon-name-part-type="genus" reg="Stigmus">S.</tp:taxon-name-part><tp:taxon-name-part taxon-name-part-type="species" reg="fronticoncavus">fronticoncavus</tp:taxon-name-part></tp:taxon-name></italic> Bashir &amp; Ma, <italic><tp:taxon-name><tp:taxon-name-part taxon-name-part-type="genus" reg="Stigmus">S.</tp:taxon-name-part><tp:taxon-name-part taxon-name-part-type="species" reg="sulciconspicus">sulciconspicus</tp:taxon-name-part></tp:taxon-name></italic> Li &amp; Ma, sp. nov., and <italic><tp:taxon-name><tp:taxon-name-part taxon-name-part-type="genus" reg="Stigmus">S.</tp:taxon-name-part><tp:taxon-name-part taxon-name-part-type="species" reg="interruptus">interruptus</tp:taxon-name-part></tp:taxon-name></italic> Bashir &amp; Ma are unknown. PR and OR represent Palearctic and Oriental Regions, respectively.</p><table-wrap content-type="key" position="anchor" orientation="portrait"><table id="TID0ECHAC" rules="all"><tbody><tr><td rowspan="1" colspan="1">1</td><td rowspan="1" colspan="1">Clypeus deeply impressed, not produced (OR)</td><td rowspan="1" colspan="1">
                      <bold><italic><tp:taxon-name><tp:taxon-name-part taxon-name-part-type="genus" reg="Stigmus">S.</tp:taxon-name-part><tp:taxon-name-part taxon-name-part-type="species" reg="fronticoncavus">fronticoncavus</tp:taxon-name-part></tp:taxon-name></italic> Bashir &amp; Ma</bold>
                    </td></tr><tr><td rowspan="1" colspan="1">–</td><td rowspan="1" colspan="1">Clypeus flat or slightly convex, slightly (Fig. <xref ref-type="fig" rid="F1">1A</xref>) or strongly produced</td><td rowspan="1" colspan="1">
                      <bold>2</bold>
                    </td></tr><tr><td rowspan="1" colspan="1">2</td><td rowspan="1" colspan="1">Triangular area with sturdy reticulation (Fig. <xref ref-type="fig" rid="F6">6D</xref>) or striations</td><td rowspan="1" colspan="1">
                      <bold>3</bold>
                    </td></tr><tr><td rowspan="1" colspan="1">–</td><td rowspan="1" colspan="1">Triangular area smooth and shiny (Fig. <xref ref-type="fig" rid="F1">1E</xref>)</td><td rowspan="1" colspan="1">
                      <bold>4</bold>
                    </td></tr><tr><td rowspan="1" colspan="1">3</td><td rowspan="1" colspan="1">Scutellum coriaceous, without longitudinal impressed line medially (Fig. <xref ref-type="fig" rid="F6">6C</xref>); mesopleuron episcrobal area and triangular area with sturdy reticulation (Fig. <xref ref-type="fig" rid="F6">6D</xref>); in male, clypeus with dense, silvery, short setae, free margin of clypeus strongly produced and nearly truncate medially (Fig. <xref ref-type="fig" rid="F6">6H</xref>) (PR)</td><td rowspan="1" colspan="1">
                      <bold><italic><tp:taxon-name><tp:taxon-name-part taxon-name-part-type="genus" reg="Stigmus">S.</tp:taxon-name-part><tp:taxon-name-part taxon-name-part-type="species" reg="solskyi">solskyi</tp:taxon-name-part></tp:taxon-name></italic> Morawitz</bold>
                    </td></tr><tr><td rowspan="1" colspan="1">–</td><td rowspan="1" colspan="1">Scutellum shiny, with single, slender longitudinal line medially; mesopleuron episcrobal area with dense, longitudinal striations, and triangular area with distinct striations anteriorly, smooth and shiny posteriorly; in male, clypeus without setae, free margin of clypeus slightly produced and with two triangular teeth medially (OR)</td><td rowspan="1" colspan="1">
                      <bold><italic><tp:taxon-name><tp:taxon-name-part taxon-name-part-type="genus" reg="Stigmus">S.</tp:taxon-name-part><tp:taxon-name-part taxon-name-part-type="species" reg="shirozui">shirozui</tp:taxon-name-part><tp:taxon-name-part taxon-name-part-type="subspecies" reg="alishanus">alishanus</tp:taxon-name-part></tp:taxon-name></italic> Tsuneki</bold>
                    </td></tr><tr><td rowspan="1" colspan="1">4</td><td rowspan="1" colspan="1">Ventral surface of petiole shiny, without rugae (OR)</td><td rowspan="1" colspan="1">
                      <bold><italic><tp:taxon-name><tp:taxon-name-part taxon-name-part-type="genus" reg="Stigmus">S.</tp:taxon-name-part><tp:taxon-name-part taxon-name-part-type="species" reg="kansitakuanus">kansitakuanus</tp:taxon-name-part></tp:taxon-name></italic> Tsuneki</bold>
                    </td></tr><tr><td rowspan="1" colspan="1">–</td><td rowspan="1" colspan="1">Ventral surface of petiole with a few strong, longitudinal rugae medially and posteriorly</td><td rowspan="1" colspan="1">
                      <bold>5</bold>
                    </td></tr><tr><td rowspan="1" colspan="1">5</td><td rowspan="1" colspan="1">Scrobal suture inconspicuous, lacking (Fig. <xref ref-type="fig" rid="F1">1E</xref>) or only with single weak rugae (Fig. <xref ref-type="fig" rid="F3">3E</xref>), not crenate</td><td rowspan="1" colspan="1">
                      <bold>6</bold>
                    </td></tr><tr><td rowspan="1" colspan="1">–</td><td rowspan="1" colspan="1">Scrobal suture narrow or broad, weakly or distinctly crenate (Fig. <xref ref-type="fig" rid="F4">4D</xref>)</td><td rowspan="1" colspan="1">
                      <bold>9</bold>
                    </td></tr><tr><td rowspan="1" colspan="1">6</td><td rowspan="1" colspan="1">Hindwing media diverging before cu-a (Fig. <xref ref-type="fig" rid="F7">7A</xref>) (OR)</td><td rowspan="1" colspan="1">
                      <bold>7</bold>
                    </td></tr><tr><td rowspan="1" colspan="1">–</td><td rowspan="1" colspan="1">Hindwing media diverging beyond cu-a</td><td rowspan="1" colspan="1">
                      <bold>8</bold>
                    </td></tr><tr><td rowspan="1" colspan="1">7</td><td rowspan="1" colspan="1">Occipital carina complete, ending to midventral line (Fig. <xref ref-type="fig" rid="F1">1C</xref>); scutum with conspicuous, longitudinal striations, posterior area with dense, slender, short, longitudinal rugae (Fig. <xref ref-type="fig" rid="F1">1D</xref>); posterior area of mesopleuron with sparse, short longitudinal rugae, and episcrobal area smooth, without striations (Fig. <xref ref-type="fig" rid="F1">1E</xref>)</td><td rowspan="1" colspan="1">
                      <bold><italic><tp:taxon-name><tp:taxon-name-part taxon-name-part-type="genus" reg="Stigmus">S.</tp:taxon-name-part><tp:taxon-name-part taxon-name-part-type="species" reg="carinannulatus">carinannulatus</tp:taxon-name-part></tp:taxon-name></italic> Li &amp; Ma, sp. nov.</bold>
                    </td></tr><tr><td rowspan="1" colspan="1">–</td><td rowspan="1" colspan="1">Occipital carina incomplete, not ending to midventral line, suddenly ended at posterior ridge of stomal hollow (Fig. <xref ref-type="fig" rid="F3">3B</xref>); scutum without striations or rugae (Fig. <xref ref-type="fig" rid="F3">3D</xref>); posterior area of mesopleuron smooth, without rugae, and episcrobal area with dense, slender, longitudinal striations (Fig. <xref ref-type="fig" rid="F3">3E</xref>)</td><td rowspan="1" colspan="1">
                      <bold><italic><tp:taxon-name><tp:taxon-name-part taxon-name-part-type="genus" reg="Stigmus">S.</tp:taxon-name-part><tp:taxon-name-part taxon-name-part-type="species" reg="flagellipilaris">flagellipilaris</tp:taxon-name-part></tp:taxon-name></italic> Li &amp; Ma, sp. nov.</bold>
                    </td></tr><tr><td rowspan="1" colspan="1">8</td><td rowspan="1" colspan="1">Opaque area larger than hind ocellus (Fig. <xref ref-type="fig" rid="F5">5B</xref>); pronotal collar with complete, transverse carina anteriorly (Fig. <xref ref-type="fig" rid="F5">5C</xref>); dorsal surface of petiole with sturdy, irregular rugae anteriorly and medially, and several sturdy, longitudinal rugae posteriorly (Fig. <xref ref-type="fig" rid="F5">5F</xref>) (OR)</td><td rowspan="1" colspan="1">
                      <bold><italic><tp:taxon-name><tp:taxon-name-part taxon-name-part-type="genus" reg="Stigmus">S.</tp:taxon-name-part><tp:taxon-name-part taxon-name-part-type="species" reg="sulciconspicus">sulciconspicus</tp:taxon-name-part></tp:taxon-name></italic> Li &amp; Ma, sp. nov.</bold>
                    </td></tr><tr><td rowspan="1" colspan="1">–</td><td rowspan="1" colspan="1">Opaque area smaller than hind ocellus; pronotal collar with incomplete, transverse carina anteriorly, narrowly emarginated in middle; dorsal surface of petiole with two strong longitudinal carinae, and irregular, strong rugae anteriorly and medially (PR)</td><td rowspan="1" colspan="1">
                      <bold><italic><tp:taxon-name><tp:taxon-name-part taxon-name-part-type="genus" reg="Stigmus">S.</tp:taxon-name-part><tp:taxon-name-part taxon-name-part-type="species" reg="denticorneus">denticorneus</tp:taxon-name-part></tp:taxon-name></italic> Bashir &amp; Ma</bold>
                    </td></tr><tr><td rowspan="1" colspan="1">9</td><td rowspan="1" colspan="1">Hindwing media diverging before cu-a (Fig. <xref ref-type="fig" rid="F7">7A</xref>) (OR)</td><td rowspan="1" colspan="1">
                      <bold>10</bold>
                    </td></tr><tr><td rowspan="1" colspan="1">–</td><td rowspan="1" colspan="1">Hindwing media diverging beyond cu-a</td><td rowspan="1" colspan="1">
                      <bold>13</bold>
                    </td></tr><tr><td rowspan="1" colspan="1">10</td><td rowspan="1" colspan="1">Pronotal collar with complete lateral rugae; lateral surface of propodeum with dense, sturdy or slender, oblique, longitudinal rugae anteriorly and medially</td><td rowspan="1" colspan="1">
                      <bold>11</bold>
                    </td></tr><tr><td rowspan="1" colspan="1">–</td><td rowspan="1" colspan="1">Pronotal collar with incomplete lateral rugae, only distinct in posterior area (Fig. <xref ref-type="fig" rid="F3">3C</xref>); lateral surface of propodeum smooth, without rugae anteriorly and medially (Fig. <xref ref-type="fig" rid="F3">3D</xref>)</td><td rowspan="1" colspan="1">
                      <bold>12</bold>
                    </td></tr><tr><td rowspan="1" colspan="1">11</td><td rowspan="1" colspan="1">Ventral gena shiny, with dense, large punctures mixed with several irregular rugae laterally; inner orbital furrow broadened, with slender rugae; scutum shiny, with sparse, midsize to large punctures</td><td rowspan="1" colspan="1">
                      <bold><italic><tp:taxon-name><tp:taxon-name-part taxon-name-part-type="genus" reg="Stigmus">S.</tp:taxon-name-part><tp:taxon-name-part taxon-name-part-type="species" reg="lobomelanicus">lobomelanicus</tp:taxon-name-part></tp:taxon-name></italic> Bashir &amp; Ma</bold>
                    </td></tr><tr><td rowspan="1" colspan="1">–</td><td rowspan="1" colspan="1">Ventral gena smooth, impunctate and without rugae; inner orbital furrow lacking; scutum moderately matt, with sparse, tiny punctures, posterior area with several sturdy, short, longitudinal rugae</td><td rowspan="1" colspan="1">
                      <bold><italic><tp:taxon-name><tp:taxon-name-part taxon-name-part-type="genus" reg="Stigmus">S.</tp:taxon-name-part><tp:taxon-name-part taxon-name-part-type="species" reg="murotai">murotai</tp:taxon-name-part></tp:taxon-name></italic> (Tsuneki)</bold>
                    </td></tr><tr><td rowspan="1" colspan="1">12</td><td rowspan="1" colspan="1">Vertex with sparse, large punctures (Fig. <xref ref-type="fig" rid="F4">4B</xref>); occipital carina narrow, coarsely crenulate dorsally, and somewhat broadened, distinctly crenulate ventrally; pronotal lobe black (Fig. <xref ref-type="fig" rid="F4">4D</xref>); scutum shiny, with sparse, large punctures (Fig. <xref ref-type="fig" rid="F4">4C</xref>); in female, pygidial area moderately matt, basal area with several midsize punctures (Fig. <xref ref-type="fig" rid="F4">4G</xref>)</td><td rowspan="1" colspan="1">
                      <bold><italic><tp:taxon-name><tp:taxon-name-part taxon-name-part-type="genus" reg="Stigmus">S.</tp:taxon-name-part><tp:taxon-name-part taxon-name-part-type="species" reg="rugidensus">rugidensus</tp:taxon-name-part></tp:taxon-name></italic> Li &amp; Ma, sp. nov.</bold>
                    </td></tr><tr><td rowspan="1" colspan="1">–</td><td rowspan="1" colspan="1">Vertex with sparse, fine punctures (Fig. <xref ref-type="fig" rid="F2">2B</xref>); occipital carina much narrowed, not crenulate; pronotal lobe yellowish (Fig. <xref ref-type="fig" rid="F2">2D</xref>); scutum moderately matt, with sparse, tiny punctures (Fig. <xref ref-type="fig" rid="F2">2C</xref>); in female, pygidial area shiny, without punctures (Fig. <xref ref-type="fig" rid="F2">2G</xref>)</td><td rowspan="1" colspan="1">
                      <bold><italic><tp:taxon-name><tp:taxon-name-part taxon-name-part-type="genus" reg="Stigmus">S.</tp:taxon-name-part><tp:taxon-name-part taxon-name-part-type="species" reg="clypeglabratus">clypeglabratus</tp:taxon-name-part></tp:taxon-name></italic> Li &amp; Ma, sp. nov.</bold>
                    </td></tr><tr><td rowspan="1" colspan="1">13</td><td rowspan="1" colspan="1">Lateral surface of propodeum smooth, without rugae anteriorly and medially; posterior area of mesopleuron with sparse, short, longitudinal rugae (PR)</td><td rowspan="1" colspan="1">
                      <bold><italic><tp:taxon-name><tp:taxon-name-part taxon-name-part-type="genus" reg="Stigmus">S.</tp:taxon-name-part><tp:taxon-name-part taxon-name-part-type="species" reg="capoblongus">capoblongus</tp:taxon-name-part></tp:taxon-name></italic> Bashir &amp; Ma</bold>
                    </td></tr><tr><td rowspan="1" colspan="1">–</td><td rowspan="1" colspan="1">Lateral surface of propodeum with dense, slender or sturdy, oblique, longitudinal rugae; posterior area of mesopleuron smooth, without rugae (OR)</td><td rowspan="1" colspan="1">
                      <bold>14</bold>
                    </td></tr><tr><td rowspan="1" colspan="1">14</td><td rowspan="1" colspan="1">Vertex with several midsize punctures; anterior area of pronotal collar with incomplete, transverse carina, narrowly emarginated in middle; scutum with sparse, large punctures, anterior and posterior areas with dense, longitudinal striations</td><td rowspan="1" colspan="1">
                      <bold><italic><tp:taxon-name><tp:taxon-name-part taxon-name-part-type="genus" reg="Stigmus">S.</tp:taxon-name-part><tp:taxon-name-part taxon-name-part-type="species" reg="interruptus">interruptus</tp:taxon-name-part></tp:taxon-name></italic> Bashir &amp; Ma</bold>
                    </td></tr><tr><td rowspan="1" colspan="1">–</td><td rowspan="1" colspan="1">Vertex without puncture; anterior area of pronotal collar with complete, transverse carina; scutum with sparse, tiny punctures, without striations</td><td rowspan="1" colspan="1">
                      <bold>15</bold>
                    </td></tr><tr><td rowspan="1" colspan="1">15</td><td rowspan="1" colspan="1">Hypersternaulus narrowed, not crenate; posterior surface of propodeum with shallow and somewhat narrow median groove; <abbrev xmlns:xlink="http://www.w3.org/1999/xlink" xlink:title="petiole length, dorsally" id="ABBRID0EJXAE" xlink:type="simple">PL</abbrev>/<abbrev xmlns:xlink="http://www.w3.org/1999/xlink" xlink:title="petiole width, maximum, dorsally" id="ABBRID0ENXAE" xlink:type="simple">PW</abbrev> ~ 5; in female, pygidial area impunctate, with dense, weak, longitudinal striations</td><td rowspan="1" colspan="1">
                      <bold><italic><tp:taxon-name><tp:taxon-name-part taxon-name-part-type="genus" reg="Stigmus">S.</tp:taxon-name-part><tp:taxon-name-part taxon-name-part-type="species" reg="convergens">convergens</tp:taxon-name-part><tp:taxon-name-part taxon-name-part-type="subspecies" reg="ami">ami</tp:taxon-name-part></tp:taxon-name></italic> Tsuneki</bold>
                    </td></tr><tr><td rowspan="1" colspan="1">–</td><td rowspan="1" colspan="1">Hypersternaulus broadened, distinctly crenate; posterior surface of propodeum without conspicuous groove; <abbrev xmlns:xlink="http://www.w3.org/1999/xlink" xlink:title="petiole length, dorsally" id="ABBRID0EPYAE" xlink:type="simple">PL</abbrev>/<abbrev xmlns:xlink="http://www.w3.org/1999/xlink" xlink:title="petiole width, maximum, dorsally" id="ABBRID0ETYAE" xlink:type="simple">PW</abbrev> ~ 3; in female, pygidial area with two lines of large punctures medially, without striations</td><td rowspan="1" colspan="1">
                      <bold><italic><tp:taxon-name><tp:taxon-name-part taxon-name-part-type="genus" reg="Stigmus">S.</tp:taxon-name-part><tp:taxon-name-part taxon-name-part-type="species" reg="japonicus">japonicus</tp:taxon-name-part></tp:taxon-name></italic> Tsuneki</bold>
                    </td></tr></tbody></table></table-wrap></sec><sec sec-type="﻿Species accounts" id="SECID0EJZAE"><title>﻿Species accounts</title></sec></tp:treatment-sec><tp:treatment-sec><!--Section generated to contain objects referenced in tp:taxon-treatment.--><fig id="F1" position="float" orientation="portrait"><object-id xmlns:xlink="http://www.w3.org/1999/xlink" content-type="doi" xlink:type="simple">10.3897/zookeys.1204.123831.figure1</object-id><object-id xmlns:xlink="http://www.w3.org/1999/xlink" content-type="arpha" xlink:type="simple">35FF5278-CC78-534B-B1C3-90D97E90FAD1</object-id><label>Figure 1.</label><caption><p><italic><tp:taxon-name><tp:taxon-name-part taxon-name-part-type="genus" reg="Stigmus">Stigmus</tp:taxon-name-part><tp:taxon-name-part taxon-name-part-type="species" reg="carinannulatus">carinannulatus</tp:taxon-name-part></tp:taxon-name></italic> Li &amp; Ma, sp. nov. (<bold>A–H</bold> female <bold>I–N</bold> male) <bold>A, I</bold> head, frontal view <bold>B, J</bold> head, dorsal view <bold>C</bold> head, ventral view <bold>D</bold> collar, scutum, scutellum and metanotum, dorsal view <bold>E</bold> thorax, lateral view <bold>F</bold> propodeum, dorsal view <bold>G</bold> petiole, dorsal view <bold>H</bold> pygidial plate, dorsal view <bold>K</bold> gastral tergum VIII, ventral view <bold>L</bold> male genitalia, dorsal view <bold>M</bold> male genitalia, ventral view <bold>N</bold> male genitalia, lateral view. Scale bars: 1 mm (<bold>A–J</bold>); 0.1 mm (<bold>K–N</bold>).</p></caption><graphic xmlns:xlink="http://www.w3.org/1999/xlink" xlink:href="zookeys-1204-313_article-123831__-g001.jpg" position="float" orientation="portrait" xlink:type="simple" id="oo_1066169.jpg"><uri content-type="original_file" xlink:type="simple">https://binary.pensoft.net/fig/1066169</uri></graphic></fig><fig id="F6" position="float" orientation="portrait"><object-id xmlns:xlink="http://www.w3.org/1999/xlink" content-type="doi" xlink:type="simple">10.3897/zookeys.1204.123831.figure6</object-id><object-id xmlns:xlink="http://www.w3.org/1999/xlink" content-type="arpha" xlink:type="simple">2EB3D318-1D8F-5CBB-9538-AE9744A830EB</object-id><label>Figure 6.</label><caption><p><italic><tp:taxon-name><tp:taxon-name-part taxon-name-part-type="genus" reg="Stigmus">Stigmus</tp:taxon-name-part><tp:taxon-name-part taxon-name-part-type="species" reg="solskyi">solskyi</tp:taxon-name-part></tp:taxon-name></italic> Morawitz, 1864. (<bold>A–G</bold> female <bold>H–M</bold> male) <bold>A, H</bold> head, frontal view <bold>B, I</bold> head, dorsal view <bold>C</bold> collar, scutum, scutellum and metanotum, dorsal view <bold>D</bold> thorax, lateral view <bold>E</bold> propodeum, dorsal view <bold>F</bold> petiole, dorsal view <bold>G</bold> pygidial plate, dorsal view <bold>J</bold> gastral tergum VIII, ventral view <bold>K</bold> male genitalia, dorsal view <bold>L</bold> male genitalia, ventral view <bold>M</bold> male genitalia, lateral view. Scale bars: 1 mm (<bold>A–I</bold>); 0.1 mm (<bold>J–M</bold>).</p></caption><graphic xmlns:xlink="http://www.w3.org/1999/xlink" xlink:href="zookeys-1204-313_article-123831__-g006.jpg" position="float" orientation="portrait" xlink:type="simple" id="oo_1066175.jpg"><uri content-type="original_file" xlink:type="simple">https://binary.pensoft.net/fig/1066175</uri></graphic></fig><fig id="F3" position="float" orientation="portrait"><object-id xmlns:xlink="http://www.w3.org/1999/xlink" content-type="doi" xlink:type="simple">10.3897/zookeys.1204.123831.figure3</object-id><object-id xmlns:xlink="http://www.w3.org/1999/xlink" content-type="arpha" xlink:type="simple">A6738D42-187E-57C0-9709-A66830F0FD21</object-id><label>Figure 3.</label><caption><p><italic><tp:taxon-name><tp:taxon-name-part taxon-name-part-type="genus" reg="Stigmus">Stigmus</tp:taxon-name-part><tp:taxon-name-part taxon-name-part-type="species" reg="flagellipilaris">flagellipilaris</tp:taxon-name-part></tp:taxon-name></italic> Li &amp; Ma, sp. nov. (male) <bold>A</bold> head, frontal view <bold>B</bold> head, ventral view <bold>C</bold> head, dorsal view <bold>D</bold> collar, scutum, scutellum and metanotum, dorsal view <bold>E</bold> thorax, lateral view <bold>F</bold> propodeum, dorsal view <bold>G</bold> petiole, dorsal view <bold>H</bold> gastral tergum VIII, ventral view <bold>I</bold> male genitalia, dorsal view <bold>J</bold> male genitalia, ventral view <bold>K</bold> male genitalia, lateral view. Scale bars: 1 mm (<bold>A–G</bold>); 0.1 mm (<bold>H–K</bold>).</p></caption><graphic xmlns:xlink="http://www.w3.org/1999/xlink" xlink:href="zookeys-1204-313_article-123831__-g003.jpg" position="float" orientation="portrait" xlink:type="simple" id="oo_1066171.jpg"><uri content-type="original_file" xlink:type="simple">https://binary.pensoft.net/fig/1066171</uri></graphic></fig><fig id="F4" position="float" orientation="portrait"><object-id xmlns:xlink="http://www.w3.org/1999/xlink" content-type="doi" xlink:type="simple">10.3897/zookeys.1204.123831.figure4</object-id><object-id xmlns:xlink="http://www.w3.org/1999/xlink" content-type="arpha" xlink:type="simple">246F611A-B3EF-59BB-B7B6-057BF4FF82D4</object-id><label>Figure 4.</label><caption><p><italic><tp:taxon-name><tp:taxon-name-part taxon-name-part-type="genus" reg="Stigmus">Stigmus</tp:taxon-name-part><tp:taxon-name-part taxon-name-part-type="species" reg="rugidensus">rugidensus</tp:taxon-name-part></tp:taxon-name></italic> Li &amp; Ma, sp. nov. (<bold>A–G</bold> female <bold>H–M</bold> male) <bold>A, H</bold> head, frontal view <bold>B, I</bold> head, dorsal view <bold>C</bold> collar, scutum, scutellum and metanotum, dorsal view <bold>D</bold> thorax, lateral view <bold>E</bold> propodeum, dorsal view <bold>F</bold> petiole, dorsal view <bold>G</bold> pygidial plate, dorsal view <bold>J</bold> gastral tergum VIII, ventral view <bold>K</bold> male genitalia, dorsal view <bold>L</bold> male genitalia, ventral view <bold>M</bold> male genitalia, lateral view. Scale bars: 1 mm (<bold>A–I</bold>); 0.1 mm (<bold>J–M</bold>).</p></caption><graphic xmlns:xlink="http://www.w3.org/1999/xlink" xlink:href="zookeys-1204-313_article-123831__-g004.jpg" position="float" orientation="portrait" xlink:type="simple" id="oo_1066172.jpg"><uri content-type="original_file" xlink:type="simple">https://binary.pensoft.net/fig/1066172</uri></graphic></fig><fig id="F7" position="float" orientation="portrait"><object-id xmlns:xlink="http://www.w3.org/1999/xlink" content-type="doi" xlink:type="simple">10.3897/zookeys.1204.123831.figure7</object-id><object-id xmlns:xlink="http://www.w3.org/1999/xlink" content-type="arpha" xlink:type="simple">87C7D698-EA41-5943-9089-0F1527FCEF9C</object-id><label>Figure 7.</label><caption><p><bold>A, B</bold><italic><tp:taxon-name><tp:taxon-name-part taxon-name-part-type="genus" reg="Stigmus">Stigmus</tp:taxon-name-part><tp:taxon-name-part taxon-name-part-type="species" reg="carinannulatus">carinannulatus</tp:taxon-name-part></tp:taxon-name></italic> Li &amp; Ma, sp. nov. (<bold>A</bold> female <bold>B</bold> male) <bold>C, D</bold><italic><tp:taxon-name><tp:taxon-name-part taxon-name-part-type="genus" reg="Stigmus">Stigmus</tp:taxon-name-part><tp:taxon-name-part taxon-name-part-type="species" reg="clypeglabratus">clypeglabratus</tp:taxon-name-part></tp:taxon-name></italic> Li &amp; Ma, sp. nov. (<bold>C</bold> female, <bold>D</bold> male) <bold>E, F</bold><italic><tp:taxon-name><tp:taxon-name-part taxon-name-part-type="genus" reg="Stigmus">Stigmus</tp:taxon-name-part><tp:taxon-name-part taxon-name-part-type="species" reg="rugidensus">rugidensus</tp:taxon-name-part></tp:taxon-name></italic> Li &amp; Ma, sp. nov. (<bold>E</bold> female <bold>F</bold> male) <bold>A–F</bold> lateral view. Scale bars: 1 mm.</p></caption><graphic xmlns:xlink="http://www.w3.org/1999/xlink" xlink:href="zookeys-1204-313_article-123831__-g007.jpg" position="float" orientation="portrait" xlink:type="simple" id="oo_1066176.jpg"><uri content-type="original_file" xlink:type="simple">https://binary.pensoft.net/fig/1066176</uri></graphic></fig><fig id="F5" position="float" orientation="portrait"><object-id xmlns:xlink="http://www.w3.org/1999/xlink" content-type="doi" xlink:type="simple">10.3897/zookeys.1204.123831.figure5</object-id><object-id xmlns:xlink="http://www.w3.org/1999/xlink" content-type="arpha" xlink:type="simple">46B95246-6BA5-5233-95ED-63CF07F6C68B</object-id><label>Figure 5.</label><caption><p><italic><tp:taxon-name><tp:taxon-name-part taxon-name-part-type="genus" reg="Stigmus">Stigmus</tp:taxon-name-part><tp:taxon-name-part taxon-name-part-type="species" reg="sulciconspicus">sulciconspicus</tp:taxon-name-part></tp:taxon-name></italic> Li &amp; Ma, sp. nov. (female) <bold>A</bold> head, frontal view <bold>B</bold> head, dorsal view <bold>C</bold> collar, scutum, scutellum and metanotum, dorsal view <bold>D</bold> thorax, lateral view <bold>E</bold> propodeum, dorsal view <bold>F</bold> petiole, dorsal view <bold>G</bold> pygidial plate, dorsal view. Scale bars: 1 mm.</p></caption><graphic xmlns:xlink="http://www.w3.org/1999/xlink" xlink:href="zookeys-1204-313_article-123831__-g005.jpg" position="float" orientation="portrait" xlink:type="simple" id="oo_1066174.jpg"><uri content-type="original_file" xlink:type="simple">https://binary.pensoft.net/fig/1066174</uri></graphic></fig><fig id="F2" position="float" orientation="portrait"><object-id xmlns:xlink="http://www.w3.org/1999/xlink" content-type="doi" xlink:type="simple">10.3897/zookeys.1204.123831.figure2</object-id><object-id xmlns:xlink="http://www.w3.org/1999/xlink" content-type="arpha" xlink:type="simple">F56889C0-7069-58FA-8D7F-CFE54D9BF0B7</object-id><label>Figure 2.</label><caption><p><italic><tp:taxon-name><tp:taxon-name-part taxon-name-part-type="genus" reg="Stigmus">Stigmus</tp:taxon-name-part><tp:taxon-name-part taxon-name-part-type="species" reg="clypeglabratus">clypeglabratus</tp:taxon-name-part></tp:taxon-name></italic> Li &amp; Ma, sp. nov. (<bold>A–G</bold> female <bold>H–M</bold> male) <bold>A, H</bold> head, frontal view <bold>B, I</bold> head, dorsal view <bold>C</bold> collar, scutum, scutellum and metanotum, dorsal view <bold>D</bold> thorax, lateral view <bold>E</bold> propodeum, dorsal view <bold>F</bold> petiole, dorsal view <bold>G</bold> pygidial plate, dorsal view <bold>J</bold> gastral tergum VIII, ventral view <bold>K</bold> male genitalia, dorsal view <bold>L</bold> male genitalia, ventral view <bold>M</bold> male genitalia, lateral view. Scale bars: 1 mm (<bold>A–I</bold>); 0.1 mm (<bold>J–M</bold>).</p></caption><graphic xmlns:xlink="http://www.w3.org/1999/xlink" xlink:href="zookeys-1204-313_article-123831__-g002.jpg" position="float" orientation="portrait" xlink:type="simple" id="oo_1066170.jpg"><uri content-type="original_file" xlink:type="simple">https://binary.pensoft.net/fig/1066170</uri></graphic></fig></tp:treatment-sec></tp:taxon-treatment>
