# Supplementary material for: ﻿Five new species of the genus Stigmus Panzer (Hymenoptera, Crabronidae) from China, with a key to all Chinese species
Source: Zookeys. 2024 Jun 10;1204:313–36. doi: 10.3897/zookeys.1204.123831 (PMC11184217; doi:10.3897/zookeys.1204.123831)
Supplement: XML Treatment for Stigmus carinannulatus [file zookeys.1204.123831-treatment2.xml]

<!DOCTYPE tp:taxon-treatment
  PUBLIC "-//TaxonX//DTD Taxonomic Treatment Publishing DTD v0 20100105//EN" "tax-treatment-NSO.dtd">
<tp:taxon-treatment xmlns:tp="http://www.plazi.org/taxpub"><tp:treatment-meta><kwd-group><label>Taxon classification</label><kwd>
              <named-content content-type="kingdom">Animalia</named-content>
            </kwd><kwd>
              <named-content content-type="order">Hymenoptera</named-content>
            </kwd><kwd>
              <named-content content-type="family">Crabronidae</named-content>
            </kwd></kwd-group><mixed-citation publication-type="journal"><person-group><name><surname>Li</surname><given-names>Jinghong</given-names></name><name><surname>Li</surname><given-names>Qiang</given-names></name><name><surname>Ma</surname><given-names>Li</given-names></name></person-group><article-title>﻿Five new species of the genus <italic><tp:taxon-name><tp:taxon-name-part taxon-name-part-type="genus" reg="Stigmus">Stigmus</tp:taxon-name-part></tp:taxon-name></italic> Panzer (<tp:taxon-name><tp:taxon-name-part taxon-name-part-type="order">Hymenoptera</tp:taxon-name-part></tp:taxon-name>, <tp:taxon-name><tp:taxon-name-part taxon-name-part-type="family">Crabronidae</tp:taxon-name-part></tp:taxon-name>) from China, with a key to all Chinese species</article-title><source>Zookeys</source><day>10</day><month>06</month><year>2024</year><volume>1204</volume><fpage>313</fpage><lpage>336</lpage><pub-id pub-id-type="doi">10.3897/zookeys.1204.123831</pub-id></mixed-citation></tp:treatment-meta><tp:nomenclature><label>﻿</label><tp:taxon-name>
            <object-id xmlns:xlink="http://www.w3.org/1999/xlink" content-type="arpha" xlink:type="simple">723F74A0-522E-5F07-995E-0BB05C3FF88A</object-id>
            <tp:taxon-name-part taxon-name-part-type="genus" reg="Stigmus">Stigmus</tp:taxon-name-part>
            <tp:taxon-name-part taxon-name-part-type="species" reg="carinannulatus">carinannulatus</tp:taxon-name-part>
            <object-id xmlns:xlink="http://www.w3.org/1999/xlink" content-type="zoobank" xlink:type="simple">https://zoobank.org/CBECB838-47C0-4C4F-AA4B-ED9E9681ECDC</object-id>
          </tp:taxon-name><tp:taxon-authority>Li &amp; Ma</tp:taxon-authority><tp:taxon-status xmlns:xlink="http://www.w3.org/1999/xlink" xlink:type="simple">sp. nov.</tp:taxon-status><xref ref-type="fig" rid="F1">Figs 1A–N</xref><xref ref-type="fig" rid="F7">, 7A, B</xref></tp:nomenclature><tp:treatment-sec sec-type="type material" id="SECID0E61AE"><title>Type material.</title><p><bold><italic>Holotype</italic></bold>: China • ♀; Yunnan, Tengchong City; <named-content xmlns:xlink="http://www.w3.org/1999/xlink" content-type="dwc:verbatimCoordinates" xlink:type="simple"><named-content content-type="geo-json" specific-use="{&#34;type&#34;:&#34;Point&#34;,&#34;coordinates&#34;:[92.466667,25.016667]}" id="NCID0EN2AE" xlink:type="simple">25°1′N, 92°28′E</named-content></named-content>; 11.VIII.2011; coll. Jujian Chen; sweep net (<abbrev xmlns:xlink="http://www.w3.org/1999/xlink" content-type="institution" xlink:title="Insect Collections of Yunnan Agricultural University, Kunming, Yunnan, China" id="ABBRID0ES2AE" xlink:type="simple">YNAU</abbrev>). <bold><italic>Paratypes</italic></bold>: China • 20♂♂; Yunnan, Kunming City, Yunnan Agricultural University; <named-content xmlns:xlink="http://www.w3.org/1999/xlink" content-type="dwc:verbatimCoordinates" xlink:type="simple"><named-content content-type="geo-json" specific-use="{&#34;type&#34;:&#34;Point&#34;,&#34;coordinates&#34;:[102.733333,25.116667]}" id="NCID0E42AE" xlink:type="simple">25°7′N, 102°44′E</named-content></named-content>; 12.IV.2023 (5♂♂), 12.VI.2023 (9♂♂), 19.VIII.2023 (6♂♂); 1910 m elev.; coll. Jinghong Li; sweep net (<abbrev xmlns:xlink="http://www.w3.org/1999/xlink" content-type="institution" xlink:title="Insect Collections of Yunnan Agricultural University, Kunming, Yunnan, China" id="ABBRID0EC3AE" xlink:type="simple">YNAU</abbrev>); China • 1♂; Yunnan, Baoshan City, Longyang District, Lujiang Country, Pumanshao Village; <named-content xmlns:xlink="http://www.w3.org/1999/xlink" content-type="dwc:verbatimCoordinates" xlink:type="simple"><named-content content-type="geo-json" specific-use="{&#34;type&#34;:&#34;Point&#34;,&#34;coordinates&#34;:[98.783333,24.933333]}" id="NCID0EK3AE" xlink:type="simple">24°56′N, 98°47′E</named-content></named-content>; 21.VII.2006; 1951 m elev.; coll. Zhongshi Zhou; sweep net (<abbrev xmlns:xlink="http://www.w3.org/1999/xlink" content-type="institution" xlink:title="Insect Collections of Yunnan Agricultural University, Kunming, Yunnan, China" id="ABBRID0EP3AE" xlink:type="simple">YNAU</abbrev>).</p></tp:treatment-sec><tp:treatment-sec sec-type="diagnosis" id="SECID0EU3AE"><title>Diagnosis.</title><p>The new species can be easily separated from the similar species <italic><tp:taxon-name><tp:taxon-name-part taxon-name-part-type="genus" reg="Stigmus">S.</tp:taxon-name-part><tp:taxon-name-part taxon-name-part-type="species" reg="denticorneus">denticorneus</tp:taxon-name-part></tp:taxon-name></italic> Bashir &amp; Ma, 2019 by the following characters: hindwing media diverging before cu-a; occipital carina complete, ending to midventral line; anterior area of pronotal collar with complete, transverse carina; scutum with several, large punctures, anterior area with distinct, longitudinal striations, posterior area with dense, fine, short, longitudinal rugae; posterior area of mesopleuron with sparse, short, longitudinal rugae, episcrobal area smooth, without striation. <italic><tp:taxon-name><tp:taxon-name-part taxon-name-part-type="genus" reg="Stigmus">Stigmus</tp:taxon-name-part><tp:taxon-name-part taxon-name-part-type="species" reg="denticorneus">denticorneus</tp:taxon-name-part></tp:taxon-name></italic> has the following characters: hindwing media diverging beyond cu-a; occipital carina incomplete, not ending to midventral line, suddenly ended at posterior ridge of stomal hollow; anterior area of pronotal collar with incomplete, transverse carina, narrowly emarginated in middle; anterior area of scutum with dense, large punctures, remainder with sparse, midsize to large punctures; posterior area of mesopleuron smooth, without rugae, episcrobal area with dense, longitudinal striations.</p></tp:treatment-sec><tp:treatment-sec sec-type="description" id="SECID0EQ4AE"><title>Description.</title><p><bold>Female. <italic>Measurements.</italic></bold> ♀, <abbrev xmlns:xlink="http://www.w3.org/1999/xlink" xlink:title="body length" id="ABBRID0E14AE" xlink:type="simple">BL</abbrev>: 4.6 mm; <abbrev xmlns:xlink="http://www.w3.org/1999/xlink" xlink:title="head width in dorsal view, maximum" id="ABBRID0E54AE" xlink:type="simple">HW</abbrev>: <abbrev xmlns:xlink="http://www.w3.org/1999/xlink" xlink:title="head length in dorsal view, the distance from frons to occipital margin, medially" id="ABBRID0EC5AE" xlink:type="simple">HLD</abbrev>: <abbrev xmlns:xlink="http://www.w3.org/1999/xlink" xlink:title="head length in frontal view, the distance from vertex to clypeal margin, medially" id="ABBRID0EG5AE" xlink:type="simple">HLF</abbrev> = 78: 54: 59; <abbrev xmlns:xlink="http://www.w3.org/1999/xlink" xlink:title="head width in dorsal view, maximum" id="ABBRID0EK5AE" xlink:type="simple">HW</abbrev>: EWd: <abbrev xmlns:xlink="http://www.w3.org/1999/xlink" xlink:title="eye width in lateral view, maximum" id="ABBRID0EO5AE" xlink:type="simple">EW</abbrev>: <abbrev xmlns:xlink="http://www.w3.org/1999/xlink" xlink:title="gena width in lateral view, maximum" id="ABBRID0ES5AE" xlink:type="simple">TW</abbrev>: <abbrev xmlns:xlink="http://www.w3.org/1999/xlink" xlink:title="eye length in lateral view, maximum" id="ABBRID0EW5AE" xlink:type="simple">EL</abbrev> = 78: 23: 22: 28: 51; <abbrev xmlns:xlink="http://www.w3.org/1999/xlink" xlink:title="postocellar distance, distance between inner margins of hind ocelli, dorsally" id="ABBRID0E15AE" xlink:type="simple">POD</abbrev>: <abbrev xmlns:xlink="http://www.w3.org/1999/xlink" xlink:title="ocellocular distance, distance between outer margin of hind ocellus and nearest inner orbit, dorsally" id="ABBRID0E55AE" xlink:type="simple">OOD</abbrev>: <abbrev xmlns:xlink="http://www.w3.org/1999/xlink" xlink:title="ocello-occipital distance, distance between posterior margin of hind ocellus and occipital margin, dorsally" id="ABBRID0EC6AE" xlink:type="simple">OCD</abbrev> = 8: 14: 15; length of scape: length of pedicel: length of flagellomere I: width of flagellomere I: length of flagellomere II: width of flagellomere II = 21: 9: 8: 5: 8: 5; <abbrev xmlns:xlink="http://www.w3.org/1999/xlink" xlink:title="petiole length, dorsally" id="ABBRID0EG6AE" xlink:type="simple">PL</abbrev>: <abbrev xmlns:xlink="http://www.w3.org/1999/xlink" xlink:title="petiole width, maximum, dorsally" id="ABBRID0EK6AE" xlink:type="simple">PW</abbrev>: <abbrev xmlns:xlink="http://www.w3.org/1999/xlink" xlink:title="length of gastral tergum I, maximum, dorsally" id="ABBRID0EO6AE" xlink:type="simple">LTI</abbrev>: <abbrev xmlns:xlink="http://www.w3.org/1999/xlink" xlink:title="width of metasomal tergum I, maximum, dorsally" id="ABBRID0ES6AE" xlink:type="simple">WTI</abbrev>: <abbrev xmlns:xlink="http://www.w3.org/1999/xlink" xlink:title="length of hind femur, maximum" id="ABBRID0EW6AE" xlink:type="simple">HFL</abbrev>: <abbrev xmlns:xlink="http://www.w3.org/1999/xlink" xlink:title="length of hind tibia, maximum" id="ABBRID0E16AE" xlink:type="simple">HTL</abbrev> = 36: 11: 40: 46: 48: 55. ♂, <abbrev xmlns:xlink="http://www.w3.org/1999/xlink" xlink:title="body length" id="ABBRID0E56AE" xlink:type="simple">BL</abbrev>: 3.5–4.6 mm; <abbrev xmlns:xlink="http://www.w3.org/1999/xlink" xlink:title="head width in dorsal view, maximum" id="ABBRID0EDAAG" xlink:type="simple">HW</abbrev>: <abbrev xmlns:xlink="http://www.w3.org/1999/xlink" xlink:title="head length in dorsal view, the distance from frons to occipital margin, medially" id="ABBRID0EHAAG" xlink:type="simple">HLD</abbrev>: <abbrev xmlns:xlink="http://www.w3.org/1999/xlink" xlink:title="head length in frontal view, the distance from vertex to clypeal margin, medially" id="ABBRID0ELAAG" xlink:type="simple">HLF</abbrev> = 53: 31: 42; <abbrev xmlns:xlink="http://www.w3.org/1999/xlink" xlink:title="head width in dorsal view, maximum" id="ABBRID0EPAAG" xlink:type="simple">HW</abbrev>: EWd: <abbrev xmlns:xlink="http://www.w3.org/1999/xlink" xlink:title="eye width in lateral view, maximum" id="ABBRID0ETAAG" xlink:type="simple">EW</abbrev>: <abbrev xmlns:xlink="http://www.w3.org/1999/xlink" xlink:title="gena width in lateral view, maximum" id="ABBRID0EXAAG" xlink:type="simple">TW</abbrev>: <abbrev xmlns:xlink="http://www.w3.org/1999/xlink" xlink:title="eye length in lateral view, maximum" id="ABBRID0E2AAG" xlink:type="simple">EL</abbrev> = 53: 15: 20: 12: 36; <abbrev xmlns:xlink="http://www.w3.org/1999/xlink" xlink:title="postocellar distance, distance between inner margins of hind ocelli, dorsally" id="ABBRID0E6AAG" xlink:type="simple">POD</abbrev>: <abbrev xmlns:xlink="http://www.w3.org/1999/xlink" xlink:title="ocellocular distance, distance between outer margin of hind ocellus and nearest inner orbit, dorsally" id="ABBRID0EDBAG" xlink:type="simple">OOD</abbrev>: <abbrev xmlns:xlink="http://www.w3.org/1999/xlink" xlink:title="ocello-occipital distance, distance between posterior margin of hind ocellus and occipital margin, dorsally" id="ABBRID0EHBAG" xlink:type="simple">OCD</abbrev> = 5.5: 10: 11; length of scape: length of pedicel: length of flagellomere I: width of flagellomere I: length of flagellomere II: width of flagellomere II = 13: 5: 5: 3: 5: 3; <abbrev xmlns:xlink="http://www.w3.org/1999/xlink" xlink:title="petiole length, dorsally" id="ABBRID0ELBAG" xlink:type="simple">PL</abbrev>: <abbrev xmlns:xlink="http://www.w3.org/1999/xlink" xlink:title="petiole width, maximum, dorsally" id="ABBRID0EPBAG" xlink:type="simple">PW</abbrev>: <abbrev xmlns:xlink="http://www.w3.org/1999/xlink" xlink:title="length of gastral tergum I, maximum, dorsally" id="ABBRID0ETBAG" xlink:type="simple">LTI</abbrev>: <abbrev xmlns:xlink="http://www.w3.org/1999/xlink" xlink:title="width of metasomal tergum I, maximum, dorsally" id="ABBRID0EXBAG" xlink:type="simple">WTI</abbrev>: <abbrev xmlns:xlink="http://www.w3.org/1999/xlink" xlink:title="length of hind femur, maximum" id="ABBRID0E2BAG" xlink:type="simple">HFL</abbrev>: <abbrev xmlns:xlink="http://www.w3.org/1999/xlink" xlink:title="length of hind tibia, maximum" id="ABBRID0E6BAG" xlink:type="simple">HTL</abbrev> = 24: 5: 25: 26: 33: 57.</p><p><bold><italic>Color pattern.</italic></bold> Body black; clypeus with reddish brown to dark brown band subapically; mandible fulvous except reddish brown apically; labrum dark brown; palpi, scape, pedicel, tegula and pronotal lobe fulvous; flagellomeres I–V beneath fulvous, above brown, remainder dark brown; forewing veins brown; fore and mid legs: fulvous except coxa largely and femur medially dark brown; hind leg: trochanter, basal 1/4 of tibia and tarsus fulvous, remainder dark brown; gastral sterna IV-VI fulvous to dark brown; setae on clypeus and mandible sparse and golden.</p><p><bold><italic>Head.</italic></bold> Mandible tridentate apically, median tooth large (Fig. <xref ref-type="fig" rid="F1">1A</xref>). Labrum with two distinct cornuted teeth apically. Clypeus shiny, nearly flat, with sparse, midsize punctures; free margin of clypeus slightly produced and with two distinct triangular teeth medially, slightly reflected, area between two teeth deeply emarginated (Fig. <xref ref-type="fig" rid="F1">1A</xref>). Scapal hollow moderately matt, coriaceous, somewhat shallow and defined, provided with one vestigial minute tubercle medially, not spined (Fig. <xref ref-type="fig" rid="F1">1A</xref>). Frontal furrow very fine and weakly impressed, inconspicuously (Fig. <xref ref-type="fig" rid="F1">1A</xref>). Median and upper frons shiny, with sparse, fine punctures, gently convex (Fig. <xref ref-type="fig" rid="F1">1A</xref>). Ocellar triangle area flat, shiny, impunctate, area near eyes with dense, short, impressed lines, opaque area smaller than hind ocellus (Fig. <xref ref-type="fig" rid="F1">1B</xref>). Vertex shiny, impunctate (Fig. <xref ref-type="fig" rid="F1">1B</xref>). Gena shiny, smooth and impunctate (Fig. <xref ref-type="fig" rid="F1">1C</xref>). Head from above with temples rarely convergent posteriorly, subquadrate (Fig. <xref ref-type="fig" rid="F1">1B</xref>). Occipital carina complete, ending to midventral line, dorsal area much narrowed, not crenulate, ventral area gently broadened, coarsely crenate (Fig. <xref ref-type="fig" rid="F1">1C</xref>); inner and outer orbital furrows lacking (Fig. <xref ref-type="fig" rid="F1">1A</xref>).</p><fig id="F1" position="float" orientation="portrait"><object-id xmlns:xlink="http://www.w3.org/1999/xlink" content-type="doi" xlink:type="simple">10.3897/zookeys.1204.123831.figure1</object-id><object-id xmlns:xlink="http://www.w3.org/1999/xlink" content-type="arpha" xlink:type="simple">35FF5278-CC78-534B-B1C3-90D97E90FAD1</object-id><label>Figure 1.</label><caption><p><italic><tp:taxon-name><tp:taxon-name-part taxon-name-part-type="genus" reg="Stigmus">Stigmus</tp:taxon-name-part><tp:taxon-name-part taxon-name-part-type="species" reg="carinannulatus">carinannulatus</tp:taxon-name-part></tp:taxon-name></italic> Li &amp; Ma, sp. nov. (<bold>A–H</bold> female <bold>I–N</bold> male) <bold>A, I</bold> head, frontal view <bold>B, J</bold> head, dorsal view <bold>C</bold> head, ventral view <bold>D</bold> collar, scutum, scutellum and metanotum, dorsal view <bold>E</bold> thorax, lateral view <bold>F</bold> propodeum, dorsal view <bold>G</bold> petiole, dorsal view <bold>H</bold> pygidial plate, dorsal view <bold>K</bold> gastral tergum VIII, ventral view <bold>L</bold> male genitalia, dorsal view <bold>M</bold> male genitalia, ventral view <bold>N</bold> male genitalia, lateral view. Scale bars: 1 mm (<bold>A–J</bold>); 0.1 mm (<bold>K–N</bold>).</p></caption><graphic xmlns:xlink="http://www.w3.org/1999/xlink" xlink:href="zookeys-1204-313_article-123831__-g001.jpg" position="float" orientation="portrait" xlink:type="simple" id="oo_1066169.jpg"><uri content-type="original_file" xlink:type="simple">https://binary.pensoft.net/fig/1066169</uri></graphic></fig><p><bold><italic>Mesosoma.</italic></bold> Pronotal collar with strong, transverse carina anteriorly, and with incomplete lateral rugae, only distinct in posterior area, without antero-lateral corner (Fig. <xref ref-type="fig" rid="F1">1D</xref>). Scutum moderately matt, with several large punctures, anterior area with dense, conspicuous, longitudinal striations, posterior area with dense, fine, short, longitudinal rugae (Fig. <xref ref-type="fig" rid="F1">1D</xref>); admedian line weakly impressed, extending to 1/2 of scutum length; notaulus deeply grooved and crenulate, reaching 2/5 of scutum length; parapsidal line distinct (Fig. <xref ref-type="fig" rid="F1">1D</xref>). Scutellum shiny, with sparse, fine punctures, without medial longitudinal line (Fig. <xref ref-type="fig" rid="F1">1D</xref>). Metanotum weakly coriaceous (Fig. <xref ref-type="fig" rid="F1">1D</xref>). Mesopleuron shiny, posterior area with several slender, short, longitudinal rugae, episcrobal area shiny and smooth (Fig. <xref ref-type="fig" rid="F1">1E</xref>); omaulus and hypersternaulus broadened, distinctly crenate, scrobal suture complete and inconspicuous, just with single longitudinal rugae (Fig. <xref ref-type="fig" rid="F1">1E</xref>). Propodeal enclosure triangular medially, with three sturdy longitudinal median rugae, and several transvers rugae, with sparse sturdy, oblique, longitudinal rugae laterally (Fig. <xref ref-type="fig" rid="F1">1F</xref>); posterior surface of propodeum with sparse irregular rugae, without conspicuous median groove (Fig. <xref ref-type="fig" rid="F1">1F</xref>); lateral surface of propodeum with dense, oblique, longitudinal rugae anteriorly and medially, and irregular reticulation posteriorly (Fig. <xref ref-type="fig" rid="F1">1E</xref>).</p><p><bold><italic>Legs.</italic></bold> Outer surface of hind tibia with three long, slender, fulvous to dark brown spines.</p><p><bold><italic>Wings.</italic></bold> Forewing venation typical for genus <italic><tp:taxon-name><tp:taxon-name-part taxon-name-part-type="genus" reg="Stigmus">Stigmus</tp:taxon-name-part></tp:taxon-name></italic>, hindwing media diverging before cu-a.</p><p><bold><italic>Metasoma.</italic></bold> Dorsal surface of petiole subquadrate, moderately convex and widened toward apex slightly, and with two sturdy, longitudinal, median carinae, area between carinae with dense, fine, irregular rugae, median and posterior areas with two sturdy, longitudinal, lateral rugae on each side (Fig. <xref ref-type="fig" rid="F1">1G</xref>). Lateral surface of petiole with three strong, longitudinal rugae medially and posteriorly (Fig. <xref ref-type="fig" rid="F7">7A</xref>). Ventral surface of petiole with a few strong, short, longitudinal rugae posteriorly. Gastral terga shiny, impunctate, gastral sternum VI with sparse, fine punctures apically (Fig. <xref ref-type="fig" rid="F1">1H</xref>). Pygidial area moderately matt, broadly triangular, apex truncate, with longitudinal micro-striations (Fig. <xref ref-type="fig" rid="F1">1H</xref>).</p><p><bold>Male.</bold> Same as female except tegula dark brown; setae on clypeus dense, silvery, short (Fig. <xref ref-type="fig" rid="F1">1I</xref>); mandible bidentate apically (Fig. <xref ref-type="fig" rid="F1">1I</xref>); free margin of clypeus slightly produced, nearly truncate medially, and with shallow emargination (Fig. <xref ref-type="fig" rid="F1">1I</xref>); head from above with temples somewhat roundly convergent posteriorly; dorsal area of occipital carina much narrowed, coarsely crenulate, and ventral area somewhat broadened, distinctly crenate (Fig. <xref ref-type="fig" rid="F1">1J</xref>); flagellomeres without tyloids, setae normal; gastral sterna impunctate (Fig. <xref ref-type="fig" rid="F1">1J</xref>).</p></tp:treatment-sec><tp:treatment-sec sec-type="distribution" id="SECID0EIJAG"><title>Distribution.</title><p>China (Yunnan).</p></tp:treatment-sec><tp:treatment-sec sec-type="etymology" id="SECID0ENJAG"><title>Etymology.</title><p>The name, <italic>carinannulatus</italic>, is derived from the Latin <italic>carin</italic>- (= carina) and the Latin word <italic>annulatus</italic> (= annular), referring to the complete occipital carina.</p></tp:treatment-sec><tp:treatment-sec><!--Section generated to contain objects referenced in tp:taxon-treatment.--><fig id="F7" position="float" orientation="portrait"><object-id xmlns:xlink="http://www.w3.org/1999/xlink" content-type="doi" xlink:type="simple">10.3897/zookeys.1204.123831.figure7</object-id><object-id xmlns:xlink="http://www.w3.org/1999/xlink" content-type="arpha" xlink:type="simple">87C7D698-EA41-5943-9089-0F1527FCEF9C</object-id><label>Figure 7.</label><caption><p><bold>A, B</bold><italic><tp:taxon-name><tp:taxon-name-part taxon-name-part-type="genus" reg="Stigmus">Stigmus</tp:taxon-name-part><tp:taxon-name-part taxon-name-part-type="species" reg="carinannulatus">carinannulatus</tp:taxon-name-part></tp:taxon-name></italic> Li &amp; Ma, sp. nov. (<bold>A</bold> female <bold>B</bold> male) <bold>C, D</bold><italic><tp:taxon-name><tp:taxon-name-part taxon-name-part-type="genus" reg="Stigmus">Stigmus</tp:taxon-name-part><tp:taxon-name-part taxon-name-part-type="species" reg="clypeglabratus">clypeglabratus</tp:taxon-name-part></tp:taxon-name></italic> Li &amp; Ma, sp. nov. (<bold>C</bold> female, <bold>D</bold> male) <bold>E, F</bold><italic><tp:taxon-name><tp:taxon-name-part taxon-name-part-type="genus" reg="Stigmus">Stigmus</tp:taxon-name-part><tp:taxon-name-part taxon-name-part-type="species" reg="rugidensus">rugidensus</tp:taxon-name-part></tp:taxon-name></italic> Li &amp; Ma, sp. nov. (<bold>E</bold> female <bold>F</bold> male) <bold>A–F</bold> lateral view. Scale bars: 1 mm.</p></caption><graphic xmlns:xlink="http://www.w3.org/1999/xlink" xlink:href="zookeys-1204-313_article-123831__-g007.jpg" position="float" orientation="portrait" xlink:type="simple" id="oo_1066176.jpg"><uri content-type="original_file" xlink:type="simple">https://binary.pensoft.net/fig/1066176</uri></graphic></fig></tp:treatment-sec></tp:taxon-treatment>
