# Supplementary material for: ﻿Five new species of the genus Stigmus Panzer (Hymenoptera, Crabronidae) from China, with a key to all Chinese species
Source: Zookeys. 2024 Jun 10;1204:313–36. doi: 10.3897/zookeys.1204.123831 (PMC11184217; doi:10.3897/zookeys.1204.123831)
Supplement: XML Treatment for Stigmus clypeglabratus [file zookeys.1204.123831-treatment3.xml]

<!DOCTYPE tp:taxon-treatment
  PUBLIC "-//TaxonX//DTD Taxonomic Treatment Publishing DTD v0 20100105//EN" "tax-treatment-NSO.dtd">
<tp:taxon-treatment xmlns:tp="http://www.plazi.org/taxpub"><tp:treatment-meta><kwd-group><label>Taxon classification</label><kwd>
              <named-content content-type="kingdom">Animalia</named-content>
            </kwd><kwd>
              <named-content content-type="order">Hymenoptera</named-content>
            </kwd><kwd>
              <named-content content-type="family">Crabronidae</named-content>
            </kwd></kwd-group><mixed-citation publication-type="journal"><person-group><name><surname>Li</surname><given-names>Jinghong</given-names></name><name><surname>Li</surname><given-names>Qiang</given-names></name><name><surname>Ma</surname><given-names>Li</given-names></name></person-group><article-title>﻿Five new species of the genus <italic><tp:taxon-name><tp:taxon-name-part taxon-name-part-type="genus" reg="Stigmus">Stigmus</tp:taxon-name-part></tp:taxon-name></italic> Panzer (<tp:taxon-name><tp:taxon-name-part taxon-name-part-type="order">Hymenoptera</tp:taxon-name-part></tp:taxon-name>, <tp:taxon-name><tp:taxon-name-part taxon-name-part-type="family">Crabronidae</tp:taxon-name-part></tp:taxon-name>) from China, with a key to all Chinese species</article-title><source>Zookeys</source><day>10</day><month>06</month><year>2024</year><volume>1204</volume><fpage>313</fpage><lpage>336</lpage><pub-id pub-id-type="doi">10.3897/zookeys.1204.123831</pub-id></mixed-citation></tp:treatment-meta><tp:nomenclature><label>﻿</label><tp:taxon-name>
            <object-id xmlns:xlink="http://www.w3.org/1999/xlink" content-type="arpha" xlink:type="simple">7EA16859-7141-5352-B447-6F9EF3FE767A</object-id>
            <tp:taxon-name-part taxon-name-part-type="genus" reg="Stigmus">Stigmus</tp:taxon-name-part>
            <tp:taxon-name-part taxon-name-part-type="species" reg="clypeglabratus">clypeglabratus</tp:taxon-name-part>
            <object-id xmlns:xlink="http://www.w3.org/1999/xlink" content-type="zoobank" xlink:type="simple">https://zoobank.org/A5CB1E7E-541A-4D20-ABB4-E62DBDE9ABA6</object-id>
          </tp:taxon-name><tp:taxon-authority>Li &amp; Ma</tp:taxon-authority><tp:taxon-status xmlns:xlink="http://www.w3.org/1999/xlink" xlink:type="simple">sp. nov.</tp:taxon-status><xref ref-type="fig" rid="F2">Figs 2A–M</xref><xref ref-type="fig" rid="F7">, 7C, D</xref></tp:nomenclature><tp:treatment-sec sec-type="type material" id="SECID0ETLAG"><title>Type material.</title><p><bold><italic>Holotype</italic></bold>: China • ♀; Shaanxi, Hanzhong City, Liuba County, Zibai Mountain; <named-content xmlns:xlink="http://www.w3.org/1999/xlink" content-type="dwc:verbatimCoordinates" xlink:type="simple"><named-content content-type="geo-json" specific-use="{&#34;type&#34;:&#34;Point&#34;,&#34;coordinates&#34;:[106.716667,33.666667]}" id="NCID0EBMAG" xlink:type="simple">33°40′N, 106°43′E</named-content></named-content>; 3.VIII.2004; 1632 m elev.; coll. Min Shi; sweep net (<abbrev xmlns:xlink="http://www.w3.org/1999/xlink" content-type="institution" xlink:title="Insect Collections of Yunnan Agricultural University, Kunming, Yunnan, China" id="ABBRID0EGMAG" xlink:type="simple">YNAU</abbrev>). <bold><italic>Paratypes</italic></bold>: 3♂♂, same data as for holotype, except coll. Min Shi, Qiong Wu (<abbrev xmlns:xlink="http://www.w3.org/1999/xlink" content-type="institution" xlink:title="Insect Collections of Yunnan Agricultural University, Kunming, Yunnan, China" id="ABBRID0EOMAG" xlink:type="simple">YNAU</abbrev>).</p></tp:treatment-sec><tp:treatment-sec sec-type="diagnosis" id="SECID0ETMAG"><title>Diagnosis.</title><p>Differs from <italic><tp:taxon-name><tp:taxon-name-part taxon-name-part-type="genus" reg="Stigmus">S.</tp:taxon-name-part><tp:taxon-name-part taxon-name-part-type="species" reg="japonicus">japonicus</tp:taxon-name-part></tp:taxon-name></italic> Tsuneki, 1954 by hindwing media diverging before cu-a; lateral surface of propodeum smooth and shiny anteriorly and medially; pronotal collar with incomplete lateral rugae, just distinct in posterior area; gena impunctate dorsally; opaque area larger than hind ocellus; in male, clypeus smooth and impunctate, and with several setae on free margin, yellowish and short; in female, pygidial area smooth, impunctate. <italic><tp:taxon-name><tp:taxon-name-part taxon-name-part-type="genus" reg="Stigmus">Stigmus</tp:taxon-name-part><tp:taxon-name-part taxon-name-part-type="species" reg="japonicus">japonicus</tp:taxon-name-part></tp:taxon-name></italic> has the following characters: hindwing media diverging beyond cu-a; lateral surface of propodeum with dense, slender or sturdy, oblique, longitudinal rugae anteriorly and medially; pronotal collar without lateral rugae; gena with sparse, midsize punctures dorsally; opaque area smaller than hind ocellus; in male, clypeus with dense, tiny punctures, setae on clypeus dense, silvery, and short; in female, pygidial area with two lines of large punctures medially.</p></tp:treatment-sec><tp:treatment-sec sec-type="description" id="SECID0EPNAG"><title>Description.</title><p><bold>Female. <italic>Measurements.</italic></bold> ♀, <abbrev xmlns:xlink="http://www.w3.org/1999/xlink" xlink:title="body length" id="ABBRID0EZNAG" xlink:type="simple">BL</abbrev>: 4.2 mm; <abbrev xmlns:xlink="http://www.w3.org/1999/xlink" xlink:title="head width in dorsal view, maximum" id="ABBRID0E4NAG" xlink:type="simple">HW</abbrev>: <abbrev xmlns:xlink="http://www.w3.org/1999/xlink" xlink:title="head length in dorsal view, the distance from frons to occipital margin, medially" id="ABBRID0EBOAG" xlink:type="simple">HLD</abbrev>: <abbrev xmlns:xlink="http://www.w3.org/1999/xlink" xlink:title="head length in frontal view, the distance from vertex to clypeal margin, medially" id="ABBRID0EFOAG" xlink:type="simple">HLF</abbrev> = 61: 36: 47; <abbrev xmlns:xlink="http://www.w3.org/1999/xlink" xlink:title="head width in dorsal view, maximum" id="ABBRID0EJOAG" xlink:type="simple">HW</abbrev>: EWd: <abbrev xmlns:xlink="http://www.w3.org/1999/xlink" xlink:title="eye width in lateral view, maximum" id="ABBRID0ENOAG" xlink:type="simple">EW</abbrev>: <abbrev xmlns:xlink="http://www.w3.org/1999/xlink" xlink:title="gena width in lateral view, maximum" id="ABBRID0EROAG" xlink:type="simple">TW</abbrev>: <abbrev xmlns:xlink="http://www.w3.org/1999/xlink" xlink:title="eye length in lateral view, maximum" id="ABBRID0EVOAG" xlink:type="simple">EL</abbrev> = 61: 16: 21: 16: 39; <abbrev xmlns:xlink="http://www.w3.org/1999/xlink" xlink:title="postocellar distance, distance between inner margins of hind ocelli, dorsally" id="ABBRID0EZOAG" xlink:type="simple">POD</abbrev>: <abbrev xmlns:xlink="http://www.w3.org/1999/xlink" xlink:title="ocellocular distance, distance between outer margin of hind ocellus and nearest inner orbit, dorsally" id="ABBRID0E4OAG" xlink:type="simple">OOD</abbrev>: <abbrev xmlns:xlink="http://www.w3.org/1999/xlink" xlink:title="ocello-occipital distance, distance between posterior margin of hind ocellus and occipital margin, dorsally" id="ABBRID0EBPAG" xlink:type="simple">OCD</abbrev> = 5: 11: 16; length of scape: length of pedicel: length of flagellomere I: width of flagellomere I: length of flagellomere II: width of flagellomere II = 18: 6: 6: 3: 7: 3.5; <abbrev xmlns:xlink="http://www.w3.org/1999/xlink" xlink:title="petiole length, dorsally" id="ABBRID0EFPAG" xlink:type="simple">PL</abbrev>: <abbrev xmlns:xlink="http://www.w3.org/1999/xlink" xlink:title="petiole width, maximum, dorsally" id="ABBRID0EJPAG" xlink:type="simple">PW</abbrev>: <abbrev xmlns:xlink="http://www.w3.org/1999/xlink" xlink:title="length of gastral tergum I, maximum, dorsally" id="ABBRID0ENPAG" xlink:type="simple">LTI</abbrev>: <abbrev xmlns:xlink="http://www.w3.org/1999/xlink" xlink:title="width of metasomal tergum I, maximum, dorsally" id="ABBRID0ERPAG" xlink:type="simple">WTI</abbrev>: <abbrev xmlns:xlink="http://www.w3.org/1999/xlink" xlink:title="length of hind femur, maximum" id="ABBRID0EVPAG" xlink:type="simple">HFL</abbrev>: <abbrev xmlns:xlink="http://www.w3.org/1999/xlink" xlink:title="length of hind tibia, maximum" id="ABBRID0EZPAG" xlink:type="simple">HTL</abbrev> = 26: 8: 32: 35: 35: 40. ♂, <abbrev xmlns:xlink="http://www.w3.org/1999/xlink" xlink:title="body length" id="ABBRID0E4PAG" xlink:type="simple">BL</abbrev>: 3–3.8 mm; <abbrev xmlns:xlink="http://www.w3.org/1999/xlink" xlink:title="head width in dorsal view, maximum" id="ABBRID0EBQAG" xlink:type="simple">HW</abbrev>: <abbrev xmlns:xlink="http://www.w3.org/1999/xlink" xlink:title="head length in dorsal view, the distance from frons to occipital margin, medially" id="ABBRID0EFQAG" xlink:type="simple">HLD</abbrev>: <abbrev xmlns:xlink="http://www.w3.org/1999/xlink" xlink:title="head length in frontal view, the distance from vertex to clypeal margin, medially" id="ABBRID0EJQAG" xlink:type="simple">HLF</abbrev> = 63: 32: 48; <abbrev xmlns:xlink="http://www.w3.org/1999/xlink" xlink:title="head width in dorsal view, maximum" id="ABBRID0ENQAG" xlink:type="simple">HW</abbrev>: EWd: <abbrev xmlns:xlink="http://www.w3.org/1999/xlink" xlink:title="eye width in lateral view, maximum" id="ABBRID0ERQAG" xlink:type="simple">EW</abbrev>: <abbrev xmlns:xlink="http://www.w3.org/1999/xlink" xlink:title="gena width in lateral view, maximum" id="ABBRID0EVQAG" xlink:type="simple">TW</abbrev>: <abbrev xmlns:xlink="http://www.w3.org/1999/xlink" xlink:title="eye length in lateral view, maximum" id="ABBRID0EZQAG" xlink:type="simple">EL</abbrev> = 63: 19: 23: 13: 41; <abbrev xmlns:xlink="http://www.w3.org/1999/xlink" xlink:title="postocellar distance, distance between inner margins of hind ocelli, dorsally" id="ABBRID0E4QAG" xlink:type="simple">POD</abbrev>: <abbrev xmlns:xlink="http://www.w3.org/1999/xlink" xlink:title="ocellocular distance, distance between outer margin of hind ocellus and nearest inner orbit, dorsally" id="ABBRID0EBRAG" xlink:type="simple">OOD</abbrev>: <abbrev xmlns:xlink="http://www.w3.org/1999/xlink" xlink:title="ocello-occipital distance, distance between posterior margin of hind ocellus and occipital margin, dorsally" id="ABBRID0EFRAG" xlink:type="simple">OCD</abbrev> = 6.5: 11: 14; length of scape: length of pedicel: length of flagellomere I: width of flagellomere I: length of flagellomere II: width of flagellomere II = 16: 7: 5: 3: 6: 3; <abbrev xmlns:xlink="http://www.w3.org/1999/xlink" xlink:title="petiole length, dorsally" id="ABBRID0EJRAG" xlink:type="simple">PL</abbrev>: <abbrev xmlns:xlink="http://www.w3.org/1999/xlink" xlink:title="petiole width, maximum, dorsally" id="ABBRID0ENRAG" xlink:type="simple">PW</abbrev>: <abbrev xmlns:xlink="http://www.w3.org/1999/xlink" xlink:title="length of gastral tergum I, maximum, dorsally" id="ABBRID0ERRAG" xlink:type="simple">LTI</abbrev>: <abbrev xmlns:xlink="http://www.w3.org/1999/xlink" xlink:title="width of metasomal tergum I, maximum, dorsally" id="ABBRID0EVRAG" xlink:type="simple">WTI</abbrev>: <abbrev xmlns:xlink="http://www.w3.org/1999/xlink" xlink:title="length of hind femur, maximum" id="ABBRID0EZRAG" xlink:type="simple">HFL</abbrev>: <abbrev xmlns:xlink="http://www.w3.org/1999/xlink" xlink:title="length of hind tibia, maximum" id="ABBRID0E4RAG" xlink:type="simple">HTL</abbrev> = 26: 8: 29: 34: 34: 40.</p><p><bold><italic>Color pattern.</italic></bold> Body black; clypeus with reddish brown band subapically; mandible yellowish except reddish brown apically; labrum and dorsal scape fulvous; palpi and ventral scape ivory; pedicel, pronotal lobe, tegula and forewing veins yellowish; flagellomeres beneath and I-II above fulvous, remainder reddish brown; fore and mid legs: yellowish to fulvous except outer margin of femur somewhat brown, coxa dark brown largely; hind leg: coxa apically, trochanter, basal 1/2 of tibia, tarsi yellowish to fulvous, remainder dark brown; gaster dark brown, gastral sterna IV–VI bright yellow largely; setae on clypeal margin and mandible sparse, golden and long.</p><p><bold><italic>Head.</italic></bold> Mandible tridentate apically, median tooth large. Labrum with two distinct triangular teeth apically (Fig. <xref ref-type="fig" rid="F2">2A</xref>). Clypeus smooth, shiny, flat; free margin of clypeus slightly produced and with two triangular teeth medially, slightly reflected, area between two teeth with shallow emargination (Fig. <xref ref-type="fig" rid="F2">2A</xref>). Scapal hollow shiny, shallow, and broad, not clearly defined, provided with one vestigial minute tubercle medially; frontal furrow vestigial; median and upper frons shiny, with sparse, tiny punctures (Fig. <xref ref-type="fig" rid="F2">2A</xref>). Ocellar triangle area flat, shiny, impunctate, area near eyes with dense, short, impressed lines, opaque area smaller than hind ocellus (Fig. <xref ref-type="fig" rid="F2">2B</xref>). Vertex shiny, with sparse, tiny punctures (Fig. <xref ref-type="fig" rid="F2">2B</xref>). Gena shiny, impunctate. Head from above with temples rarely convergent posteriorly, subquadrate (Fig. <xref ref-type="fig" rid="F2">2B</xref>). Occipital carina incomplete, not ending to midventral line, suddenly ended at posterior ridge of stomal hollow, not dentate, occipital carina much narrowed, not crenulate. Inner and outer orbital furrows lacking (Fig. <xref ref-type="fig" rid="F2">2A</xref>).</p><fig id="F2" position="float" orientation="portrait"><object-id xmlns:xlink="http://www.w3.org/1999/xlink" content-type="doi" xlink:type="simple">10.3897/zookeys.1204.123831.figure2</object-id><object-id xmlns:xlink="http://www.w3.org/1999/xlink" content-type="arpha" xlink:type="simple">F56889C0-7069-58FA-8D7F-CFE54D9BF0B7</object-id><label>Figure 2.</label><caption><p><italic><tp:taxon-name><tp:taxon-name-part taxon-name-part-type="genus" reg="Stigmus">Stigmus</tp:taxon-name-part><tp:taxon-name-part taxon-name-part-type="species" reg="clypeglabratus">clypeglabratus</tp:taxon-name-part></tp:taxon-name></italic> Li &amp; Ma, sp. nov. (<bold>A–G</bold> female <bold>H–M</bold> male) <bold>A, H</bold> head, frontal view <bold>B, I</bold> head, dorsal view <bold>C</bold> collar, scutum, scutellum and metanotum, dorsal view <bold>D</bold> thorax, lateral view <bold>E</bold> propodeum, dorsal view <bold>F</bold> petiole, dorsal view <bold>G</bold> pygidial plate, dorsal view <bold>J</bold> gastral tergum VIII, ventral view <bold>K</bold> male genitalia, dorsal view <bold>L</bold> male genitalia, ventral view <bold>M</bold> male genitalia, lateral view. Scale bars: 1 mm (<bold>A–I</bold>); 0.1 mm (<bold>J–M</bold>).</p></caption><graphic xmlns:xlink="http://www.w3.org/1999/xlink" xlink:href="zookeys-1204-313_article-123831__-g002.jpg" position="float" orientation="portrait" xlink:type="simple" id="oo_1066170.jpg"><uri content-type="original_file" xlink:type="simple">https://binary.pensoft.net/fig/1066170</uri></graphic></fig><p><bold><italic>Mesosoma.</italic></bold> Pronotal collar with strong, transverse carina anteriorly, and with incomplete lateral rugae, only distinct in posterior area, without antero-lateral corner (Fig. <xref ref-type="fig" rid="F2">2C</xref>). Scutum moderately matt, with sparse, tiny punctures; admedian line distinctly impressed, extending to 2/5 scutum length; notaulus deeply grooved and crenulate, reaching quarter of scutum length; parapsidal line weakly impressed (Fig. <xref ref-type="fig" rid="F2">2C</xref>). Scutellum shiny, with sparse, fine punctures, and median longitudinal line weakly impressed (Fig. <xref ref-type="fig" rid="F2">2C</xref>). Metanotum weakly coriaceous (Fig. <xref ref-type="fig" rid="F2">2C</xref>). Mesopleuron smooth and shiny, posterior area smooth without rugae, episcrobal area with dense, slender, longitudinal rugae posteriorly; scrobal suture, omaulus and hypersternaulus broadened, slightly crenate, scrobal suture complete (Fig. <xref ref-type="fig" rid="F2">2D</xref>). Propodeal enclosure triangular medially, and with three sturdy, longitudinal rugae and sparse, irregular, transvers rugae, lateral area with irregular, short rugae; posterior surface of propodeum with sturdy reticulation, and without conspicuous median groove (Fig. <xref ref-type="fig" rid="F2">2E</xref>); lateral surface of propodeum smooth and shiny anteriorly and medially, and with irregular reticulation posteriorly (Fig. <xref ref-type="fig" rid="F2">2D</xref>).</p><p><bold><italic>Legs.</italic></bold> Outer surface of hind tibia with three long, slender, fulvous to dark brown spines.</p><p><bold><italic>Wings.</italic></bold> Forewing venation typical for genus <italic><tp:taxon-name><tp:taxon-name-part taxon-name-part-type="genus" reg="Stigmus">Stigmus</tp:taxon-name-part></tp:taxon-name></italic>, hindwing media diverging before cu-a.</p><p><bold><italic>Metasoma.</italic></bold> Dorsal surface of petiole subquadrate, gently convex and widened toward apex slightly, and with two sturdy oblique, longitudinal carinae forming V-shaped medially, area between V-shaped carinae with irregular rugae, medial and posterior areas with a few sturdy, longitudinal rugae on each side (Fig. <xref ref-type="fig" rid="F2">2F</xref>); lateral surface of petiole with several strong, longitudinal rugae medially and posteriorly (Fig. <xref ref-type="fig" rid="F7">7C</xref>); ventral surface of petiole with four strong, short, longitudinal rugae posteriorly. Gastral terga shiny, impunctate, gastral sternum VI moderately matt, and with dense fine punctures (Fig. <xref ref-type="fig" rid="F2">2G</xref>). Pygidial area smooth and shiny, broadly triangular (Fig. <xref ref-type="fig" rid="F2">2G</xref>).</p><p><bold>Male.</bold> Almost same as female except mandible fulvous basally and medially; fore and mid legs yellowish to fulvous; hind femur dark brown largely, remainder yellowish; mandible bidentate apically; clypeus moderately convex, clypeal margin broadly produced, and nearly truncate medially (Fig. <xref ref-type="fig" rid="F2">2H</xref>); head from above with temples gradually convergent posteriorly (Fig. <xref ref-type="fig" rid="F2">2I</xref>); occipital carina narrowed, distinctly crenulate dorsally, and ventral area somewhat broadened, coarsely crenate (Fig. <xref ref-type="fig" rid="F2">2I</xref>); flagellomeres without tyloids, setae normal (Fig. <xref ref-type="fig" rid="F2">2I</xref>).</p></tp:treatment-sec><tp:treatment-sec sec-type="distribution" id="SECID0EEYAG"><title>Distribution.</title><p>China (Shaanxi).</p></tp:treatment-sec><tp:treatment-sec sec-type="etymology" id="SECID0EJYAG"><title>Etymology.</title><p>The name, <italic>clypeglabratus</italic>, is derived from the Latin <italic>clype</italic>- (= clypeus) and the Latin word <italic>glabratus</italic> (= smooth), referring to the smooth and impunctate clypeus.</p></tp:treatment-sec><tp:treatment-sec><!--Section generated to contain objects referenced in tp:taxon-treatment.--><fig id="F7" position="float" orientation="portrait"><object-id xmlns:xlink="http://www.w3.org/1999/xlink" content-type="doi" xlink:type="simple">10.3897/zookeys.1204.123831.figure7</object-id><object-id xmlns:xlink="http://www.w3.org/1999/xlink" content-type="arpha" xlink:type="simple">87C7D698-EA41-5943-9089-0F1527FCEF9C</object-id><label>Figure 7.</label><caption><p><bold>A, B</bold><italic><tp:taxon-name><tp:taxon-name-part taxon-name-part-type="genus" reg="Stigmus">Stigmus</tp:taxon-name-part><tp:taxon-name-part taxon-name-part-type="species" reg="carinannulatus">carinannulatus</tp:taxon-name-part></tp:taxon-name></italic> Li &amp; Ma, sp. nov. (<bold>A</bold> female <bold>B</bold> male) <bold>C, D</bold><italic><tp:taxon-name><tp:taxon-name-part taxon-name-part-type="genus" reg="Stigmus">Stigmus</tp:taxon-name-part><tp:taxon-name-part taxon-name-part-type="species" reg="clypeglabratus">clypeglabratus</tp:taxon-name-part></tp:taxon-name></italic> Li &amp; Ma, sp. nov. (<bold>C</bold> female, <bold>D</bold> male) <bold>E, F</bold><italic><tp:taxon-name><tp:taxon-name-part taxon-name-part-type="genus" reg="Stigmus">Stigmus</tp:taxon-name-part><tp:taxon-name-part taxon-name-part-type="species" reg="rugidensus">rugidensus</tp:taxon-name-part></tp:taxon-name></italic> Li &amp; Ma, sp. nov. (<bold>E</bold> female <bold>F</bold> male) <bold>A–F</bold> lateral view. Scale bars: 1 mm.</p></caption><graphic xmlns:xlink="http://www.w3.org/1999/xlink" xlink:href="zookeys-1204-313_article-123831__-g007.jpg" position="float" orientation="portrait" xlink:type="simple" id="oo_1066176.jpg"><uri content-type="original_file" xlink:type="simple">https://binary.pensoft.net/fig/1066176</uri></graphic></fig></tp:treatment-sec></tp:taxon-treatment>
