# Supplementary material for: ﻿Five new species of the genus Stigmus Panzer (Hymenoptera, Crabronidae) from China, with a key to all Chinese species
Source: Zookeys. 2024 Jun 10;1204:313–36. doi: 10.3897/zookeys.1204.123831 (PMC11184217; doi:10.3897/zookeys.1204.123831)
Supplement: XML Treatment for Stigmus flagellipilaris [file zookeys.1204.123831-treatment4.xml]

<!DOCTYPE tp:taxon-treatment
  PUBLIC "-//TaxonX//DTD Taxonomic Treatment Publishing DTD v0 20100105//EN" "tax-treatment-NSO.dtd">
<tp:taxon-treatment xmlns:tp="http://www.plazi.org/taxpub"><tp:treatment-meta><kwd-group><label>Taxon classification</label><kwd>
              <named-content content-type="kingdom">Animalia</named-content>
            </kwd><kwd>
              <named-content content-type="order">Hymenoptera</named-content>
            </kwd><kwd>
              <named-content content-type="family">Crabronidae</named-content>
            </kwd></kwd-group><mixed-citation publication-type="journal"><person-group><name><surname>Li</surname><given-names>Jinghong</given-names></name><name><surname>Li</surname><given-names>Qiang</given-names></name><name><surname>Ma</surname><given-names>Li</given-names></name></person-group><article-title>﻿Five new species of the genus <italic><tp:taxon-name><tp:taxon-name-part taxon-name-part-type="genus" reg="Stigmus">Stigmus</tp:taxon-name-part></tp:taxon-name></italic> Panzer (<tp:taxon-name><tp:taxon-name-part taxon-name-part-type="order">Hymenoptera</tp:taxon-name-part></tp:taxon-name>, <tp:taxon-name><tp:taxon-name-part taxon-name-part-type="family">Crabronidae</tp:taxon-name-part></tp:taxon-name>) from China, with a key to all Chinese species</article-title><source>Zookeys</source><day>10</day><month>06</month><year>2024</year><volume>1204</volume><fpage>313</fpage><lpage>336</lpage><pub-id pub-id-type="doi">10.3897/zookeys.1204.123831</pub-id></mixed-citation></tp:treatment-meta><tp:nomenclature><label>﻿</label><tp:taxon-name>
            <object-id xmlns:xlink="http://www.w3.org/1999/xlink" content-type="arpha" xlink:type="simple">9F815973-B253-587B-BACC-15AC43A94412</object-id>
            <tp:taxon-name-part taxon-name-part-type="genus" reg="Stigmus">Stigmus</tp:taxon-name-part>
            <tp:taxon-name-part taxon-name-part-type="species" reg="flagellipilaris">flagellipilaris</tp:taxon-name-part>
            <object-id xmlns:xlink="http://www.w3.org/1999/xlink" content-type="zoobank" xlink:type="simple">https://zoobank.org/9DD287CF-D292-49D8-88E2-2FE6D9BB599B</object-id>
          </tp:taxon-name><tp:taxon-authority>Li &amp; Ma</tp:taxon-authority><tp:taxon-status xmlns:xlink="http://www.w3.org/1999/xlink" xlink:type="simple">sp. nov.</tp:taxon-status><xref ref-type="fig" rid="F3">Figs 3A–K</xref><xref ref-type="fig" rid="F8">, 8A</xref></tp:nomenclature><tp:treatment-sec sec-type="type material" id="SECID0EP1AG"><title>Type material.</title><p><bold><italic>Holotype</italic></bold>: China • ♂; Yunnan, Tengchong city, Shabadi Village; <named-content xmlns:xlink="http://www.w3.org/1999/xlink" content-type="dwc:verbatimCoordinates" xlink:type="simple"><named-content content-type="geo-json" specific-use="{&#34;type&#34;:&#34;Point&#34;,&#34;coordinates&#34;:[98.700000,25.383333]}" id="NCID0E41AG" xlink:type="simple">25°23'N, 98°42'E</named-content></named-content>; 2–18.IV.2020; 1739 m elev.; coll. Lang Yi; Malaise trap (<abbrev xmlns:xlink="http://www.w3.org/1999/xlink" content-type="institution" xlink:title="Insect Collections of Yunnan Agricultural University, Kunming, Yunnan, China" id="ABBRID0EC2AG" xlink:type="simple">YNAU</abbrev>). <bold><italic>Paratypes</italic></bold>: China • 1♂; Yunnan, Baoshan city, Longyang District, Lujiang Country, Pumanshao Village; <named-content xmlns:xlink="http://www.w3.org/1999/xlink" content-type="dwc:verbatimCoordinates" xlink:type="simple"><named-content content-type="geo-json" specific-use="{&#34;type&#34;:&#34;Point&#34;,&#34;coordinates&#34;:[98.783333,24.933333]}" id="NCID0EN2AG" xlink:type="simple">24°56′N, 98°47′E</named-content></named-content>; 21.VII.2006; 1951 m elev.; coll. Zhongshi Zhou; sweep net (<abbrev xmlns:xlink="http://www.w3.org/1999/xlink" content-type="institution" xlink:title="Insect Collections of Yunnan Agricultural University, Kunming, Yunnan, China" id="ABBRID0ES2AG" xlink:type="simple">YNAU</abbrev>); China • 1♂; Yunnan, Wenshan City, Maguan County, Wazishan Village; <named-content xmlns:xlink="http://www.w3.org/1999/xlink" content-type="dwc:verbatimCoordinates" xlink:type="simple"><named-content content-type="geo-json" specific-use="{&#34;type&#34;:&#34;Point&#34;,&#34;coordinates&#34;:[104.383333,22.850000]}" id="NCID0E12AG" xlink:type="simple">22°51′N, 104°23′E</named-content></named-content>; 13.VIII.2017; 1722 m elev.; coll. Li Ma; sweep net (<abbrev xmlns:xlink="http://www.w3.org/1999/xlink" content-type="institution" xlink:title="Insect Collections of Yunnan Agricultural University, Kunming, Yunnan, China" id="ABBRID0E62AG" xlink:type="simple">YNAU</abbrev>).</p></tp:treatment-sec><tp:treatment-sec sec-type="diagnosis" id="SECID0EE3AG"><title>Diagnosis.</title><p>Differs from <italic><tp:taxon-name><tp:taxon-name-part taxon-name-part-type="genus" reg="Stigmus">S.</tp:taxon-name-part><tp:taxon-name-part taxon-name-part-type="species" reg="japonicus">japonicus</tp:taxon-name-part></tp:taxon-name></italic> by hindwing media diverging before cu-a; scrobal suture inconspicuous, just single weak rugae; opaque area smaller than hind ocellus; median and upper frons with several large punctures; vertex shiny, and with sparse, fine punctures. <italic><tp:taxon-name><tp:taxon-name-part taxon-name-part-type="genus" reg="Stigmus">Stigmus</tp:taxon-name-part><tp:taxon-name-part taxon-name-part-type="species" reg="japonicus">japonicus</tp:taxon-name-part></tp:taxon-name></italic> has the following characters: hindwing media diverging beyond cu-a; scrobal suture broadened, distinctly crenate; opaque area larger than hind ocellus; medial and upper frons with sparse, fine punctures; vertex moderately matt, with sparse, midsize punctures.</p></tp:treatment-sec><tp:treatment-sec sec-type="description" id="SECID0EA4AG"><title>Description.</title><p><bold>Male. <italic>Measurements.</italic></bold> ♂, <abbrev xmlns:xlink="http://www.w3.org/1999/xlink" xlink:title="body length" id="ABBRID0EK4AG" xlink:type="simple">BL</abbrev>: 3.2–4.3 mm; <abbrev xmlns:xlink="http://www.w3.org/1999/xlink" xlink:title="head width in dorsal view, maximum" id="ABBRID0EO4AG" xlink:type="simple">HW</abbrev>: <abbrev xmlns:xlink="http://www.w3.org/1999/xlink" xlink:title="head length in dorsal view, the distance from frons to occipital margin, medially" id="ABBRID0ES4AG" xlink:type="simple">HLD</abbrev>: <abbrev xmlns:xlink="http://www.w3.org/1999/xlink" xlink:title="head length in frontal view, the distance from vertex to clypeal margin, medially" id="ABBRID0EW4AG" xlink:type="simple">HLF</abbrev> = 69: 44: 54; <abbrev xmlns:xlink="http://www.w3.org/1999/xlink" xlink:title="head width in dorsal view, maximum" id="ABBRID0E14AG" xlink:type="simple">HW</abbrev>: EWd: <abbrev xmlns:xlink="http://www.w3.org/1999/xlink" xlink:title="eye width in lateral view, maximum" id="ABBRID0E54AG" xlink:type="simple">EW</abbrev>: <abbrev xmlns:xlink="http://www.w3.org/1999/xlink" xlink:title="gena width in lateral view, maximum" id="ABBRID0EC5AG" xlink:type="simple">TW</abbrev>: <abbrev xmlns:xlink="http://www.w3.org/1999/xlink" xlink:title="eye length in lateral view, maximum" id="ABBRID0EG5AG" xlink:type="simple">EL</abbrev> = 69: 20: 19: 23: 43; <abbrev xmlns:xlink="http://www.w3.org/1999/xlink" xlink:title="postocellar distance, distance between inner margins of hind ocelli, dorsally" id="ABBRID0EK5AG" xlink:type="simple">POD</abbrev>: <abbrev xmlns:xlink="http://www.w3.org/1999/xlink" xlink:title="ocellocular distance, distance between outer margin of hind ocellus and nearest inner orbit, dorsally" id="ABBRID0EO5AG" xlink:type="simple">OOD</abbrev>: <abbrev xmlns:xlink="http://www.w3.org/1999/xlink" xlink:title="ocello-occipital distance, distance between posterior margin of hind ocellus and occipital margin, dorsally" id="ABBRID0ES5AG" xlink:type="simple">OCD</abbrev> = 8: 12: 12; length of scape: length of pedicel: length of flagellomere I: width of flagellomere I: length of flagellomere II: width of flagellomere II = 16: 6: 7: 4: 7: 4; <abbrev xmlns:xlink="http://www.w3.org/1999/xlink" xlink:title="petiole length, dorsally" id="ABBRID0EW5AG" xlink:type="simple">PL</abbrev>: <abbrev xmlns:xlink="http://www.w3.org/1999/xlink" xlink:title="petiole width, maximum, dorsally" id="ABBRID0E15AG" xlink:type="simple">PW</abbrev>: <abbrev xmlns:xlink="http://www.w3.org/1999/xlink" xlink:title="length of gastral tergum I, maximum, dorsally" id="ABBRID0E55AG" xlink:type="simple">LTI</abbrev>: <abbrev xmlns:xlink="http://www.w3.org/1999/xlink" xlink:title="width of metasomal tergum I, maximum, dorsally" id="ABBRID0EC6AG" xlink:type="simple">WTI</abbrev>: <abbrev xmlns:xlink="http://www.w3.org/1999/xlink" xlink:title="length of hind femur, maximum" id="ABBRID0EG6AG" xlink:type="simple">HFL</abbrev>: <abbrev xmlns:xlink="http://www.w3.org/1999/xlink" xlink:title="length of hind tibia, maximum" id="ABBRID0EK6AG" xlink:type="simple">HTL</abbrev> = 33: 7: 34: 32: 39: 50.</p><p><bold><italic>Color pattern.</italic></bold> Body black; mandible yellowish except reddish brown apically; labrum, scape, pedicel and pronotal lobe fulvous; palpi yellowish; flagellomeres reddish brown except I–IV beneath fulvous; tegula brown; forewing veins fulvous to brown; fore and mid legs: trochanter, base and apex of femur, tibia largely, tarsi yellowish, remainder dark brown; hind leg: coxa apically, trochanter, base and apex of femur, tibia largely, tarsi yellowish, remainder dark brown; setae on clypeus and lateral upper frons silvery; mandible with sparse golden setae.</p><p><bold><italic>Head.</italic></bold> Mandible bidentate apically (Fig. <xref ref-type="fig" rid="F3">3A</xref>). Labrum subquadrate (Fig. <xref ref-type="fig" rid="F3">3A</xref>). Clypeus nearly flat, with dense, tiny punctures; free margin of clypeus slightly produced and nearly truncate medially, with shallow emargination (Fig. <xref ref-type="fig" rid="F3">3A</xref>). Scapal hollow matt, distinctly coriaceous, somewhat shallow, provided with one vestigial minute tubercle medially; frontal furrow weakly impressed; medial and upper frons shiny, with several large punctures, slightly convex (Fig. <xref ref-type="fig" rid="F3">3A</xref>). Ocellar triangle area flat, shiny, impunctate, area near eyes with dense, short, impressed lines, opaque area smaller than hind ocellus (Fig. <xref ref-type="fig" rid="F3">3C</xref>). Vertex shiny, with sparse, fine punctures (Fig. <xref ref-type="fig" rid="F3">3C</xref>). Gena shiny, with sparse, midsize to large punctures dorsally; ventral gena shiny, smooth, impunctate (Fig. <xref ref-type="fig" rid="F3">3B</xref>). Head from above with temples gradually convergent posteriorly (Fig. <xref ref-type="fig" rid="F3">3C</xref>). Occipital carina incomplete, not ending to midventral line, suddenly ended at posterior ridge of stomal hollow, dorsal area much narrowed, not crenulate, ventral area gently broadened, distinctly crenate (Fig. <xref ref-type="fig" rid="F3">3B</xref>). Inner and outer orbital furrows lacking (Fig. <xref ref-type="fig" rid="F3">3A, B</xref>). Flagellomeres without tyloids, with longish and dense setae (Fig. <xref ref-type="fig" rid="F3">3A</xref>).</p><fig id="F3" position="float" orientation="portrait"><object-id xmlns:xlink="http://www.w3.org/1999/xlink" content-type="doi" xlink:type="simple">10.3897/zookeys.1204.123831.figure3</object-id><object-id xmlns:xlink="http://www.w3.org/1999/xlink" content-type="arpha" xlink:type="simple">A6738D42-187E-57C0-9709-A66830F0FD21</object-id><label>Figure 3.</label><caption><p><italic><tp:taxon-name><tp:taxon-name-part taxon-name-part-type="genus" reg="Stigmus">Stigmus</tp:taxon-name-part><tp:taxon-name-part taxon-name-part-type="species" reg="flagellipilaris">flagellipilaris</tp:taxon-name-part></tp:taxon-name></italic> Li &amp; Ma, sp. nov. (male) <bold>A</bold> head, frontal view <bold>B</bold> head, ventral view <bold>C</bold> head, dorsal view <bold>D</bold> collar, scutum, scutellum and metanotum, dorsal view <bold>E</bold> thorax, lateral view <bold>F</bold> propodeum, dorsal view <bold>G</bold> petiole, dorsal view <bold>H</bold> gastral tergum VIII, ventral view <bold>I</bold> male genitalia, dorsal view <bold>J</bold> male genitalia, ventral view <bold>K</bold> male genitalia, lateral view. Scale bars: 1 mm (<bold>A–G</bold>); 0.1 mm (<bold>H–K</bold>).</p></caption><graphic xmlns:xlink="http://www.w3.org/1999/xlink" xlink:href="zookeys-1204-313_article-123831__-g003.jpg" position="float" orientation="portrait" xlink:type="simple" id="oo_1066171.jpg"><uri content-type="original_file" xlink:type="simple">https://binary.pensoft.net/fig/1066171</uri></graphic></fig><p><bold><italic>Mesosoma.</italic></bold> Pronotal collar with strong, transverse carina anteriorly, and with incomplete lateral rugae, only distinct in posterior area, without antero-lateral corner (Fig. <xref ref-type="fig" rid="F3">3D</xref>). Scutum moderately matt, with several inconspicuous, large punctures; admedian line distinctly impressed, extending to 2/5 scutum length; notaulus deeply grooved and crenulate, reaching 1/3 of scutum length; parapsidal line distinctly impressed (Fig. <xref ref-type="fig" rid="F3">3D</xref>). Scutellum matt, with sparse, midsize punctures, and median, longitudinal line weakly impressed (Fig. <xref ref-type="fig" rid="F3">3D</xref>). Metanotum distinctly coriaceous (Fig. <xref ref-type="fig" rid="F3">3D</xref>). Mesopleuron moderately matt, with fine sculptures and several large punctures, posterior area smooth, without rugae, episcrobal area with dense, slender, longitudinal striations; omaulus and hypersternaulus broadened, distinctly crenate, scrobal suture inconspicuous, just with several single rugae (Fig. <xref ref-type="fig" rid="F3">3E</xref>). Propodeal enclosure triangular medially, with three sturdy, longitudinal rugae and sparse, strong, transvers rugae, lateral area with irregular rugae mixed with a few, sturdy, oblique, longitudinal rugae; posterior surface of propodeum without distinct median groove, with sparse, strong, transverse rugae, remainder with sturdy reticulation (Fig. <xref ref-type="fig" rid="F3">3F</xref>); lateral surface of propodeum with contiguous, slender or sturdy, oblique, longitudinal rugae anteriorly and medially, and irregular reticulation posteriorly (Fig. <xref ref-type="fig" rid="F3">3E</xref>).</p><p><bold><italic>Legs.</italic></bold> Outer surface of hind tibia with three long, slender, fulvous to dark brown spines.</p><p><bold><italic>Wings.</italic></bold> Forewing venation typical for genus <italic><tp:taxon-name><tp:taxon-name-part taxon-name-part-type="genus" reg="Stigmus">Stigmus</tp:taxon-name-part></tp:taxon-name></italic>, hindwing media diverging before cu-a.</p><p><bold><italic>Metasoma.</italic></bold> Dorsal surface of petiole subquadrate, moderately convex and widened toward apex slightly, and with two sturdy oblique, longitudinal carinae forming V-shaped medially, area between carina gently convex, and with a few sturdy, oblique, longitudinal rugae on each side (Fig. <xref ref-type="fig" rid="F3">3G</xref>); lateral surface of petiole with several strong, longitudinal rugae (Fig. <xref ref-type="fig" rid="F8">8A</xref>); ventral surface of petiole with a few sturdy, short, longitudinal rugae posteriorly.</p><p><bold>Female.</bold> Unknown.</p></tp:treatment-sec><tp:treatment-sec sec-type="distribution" id="SECID0EFFBG"><title>Distribution.</title><p>China (Yunnan).</p></tp:treatment-sec><tp:treatment-sec sec-type="etymology" id="SECID0EKFBG"><title>Etymology.</title><p>The specific name, <italic>flagelli</italic>, is derived from the Latin <italic>flagell</italic>- (= flagellum) and the Latin word <italic>pilaris</italic> (= crinal), referring to the flagella without tyloids, and with long setae and dense pilosity.</p></tp:treatment-sec><tp:treatment-sec><!--Section generated to contain objects referenced in tp:taxon-treatment.--><fig id="F8" position="float" orientation="portrait"><object-id xmlns:xlink="http://www.w3.org/1999/xlink" content-type="doi" xlink:type="simple">10.3897/zookeys.1204.123831.figure8</object-id><object-id xmlns:xlink="http://www.w3.org/1999/xlink" content-type="arpha" xlink:type="simple">88C8A901-F0A6-5AA6-92E8-E28F8AF34691</object-id><label>Figure 8.</label><caption><p><bold>A</bold><italic><tp:taxon-name><tp:taxon-name-part taxon-name-part-type="genus" reg="Stigmus">Stigmus</tp:taxon-name-part><tp:taxon-name-part taxon-name-part-type="species" reg="flagellipilaris">flagellipilaris</tp:taxon-name-part></tp:taxon-name></italic> Li &amp; Ma, sp. nov. (male) <bold>B</bold><italic><tp:taxon-name><tp:taxon-name-part taxon-name-part-type="genus" reg="Stigmus">Stigmus</tp:taxon-name-part><tp:taxon-name-part taxon-name-part-type="species" reg="sulciconspicus">sulciconspicus</tp:taxon-name-part></tp:taxon-name></italic> Li &amp; Ma, sp. nov. (female) <bold>C, D</bold><italic><tp:taxon-name><tp:taxon-name-part taxon-name-part-type="genus" reg="Stigmus">Stigmus</tp:taxon-name-part><tp:taxon-name-part taxon-name-part-type="species" reg="solskyi">solskyi</tp:taxon-name-part></tp:taxon-name></italic> Morawitz, 1864. (<bold>C</bold> female <bold>D</bold> male) <bold>A–D</bold> lateral view. Scale bars: 1 mm.</p></caption><graphic xmlns:xlink="http://www.w3.org/1999/xlink" xlink:href="zookeys-1204-313_article-123831__-g008.jpg" position="float" orientation="portrait" xlink:type="simple" id="oo_1066177.jpg"><uri content-type="original_file" xlink:type="simple">https://binary.pensoft.net/fig/1066177</uri></graphic></fig></tp:treatment-sec></tp:taxon-treatment>
