# Supplementary material for: ﻿Five new species of the genus Stigmus Panzer (Hymenoptera, Crabronidae) from China, with a key to all Chinese species
Source: Zookeys. 2024 Jun 10;1204:313–36. doi: 10.3897/zookeys.1204.123831 (PMC11184217; doi:10.3897/zookeys.1204.123831)
Supplement: XML Treatment for Stigmus rugidensus [file zookeys.1204.123831-treatment5.xml]

<!DOCTYPE tp:taxon-treatment
  PUBLIC "-//TaxonX//DTD Taxonomic Treatment Publishing DTD v0 20100105//EN" "tax-treatment-NSO.dtd">
<tp:taxon-treatment xmlns:tp="http://www.plazi.org/taxpub"><tp:treatment-meta><kwd-group><label>Taxon classification</label><kwd>
              <named-content content-type="kingdom">Animalia</named-content>
            </kwd><kwd>
              <named-content content-type="order">Hymenoptera</named-content>
            </kwd><kwd>
              <named-content content-type="family">Crabronidae</named-content>
            </kwd></kwd-group><mixed-citation publication-type="journal"><person-group><name><surname>Li</surname><given-names>Jinghong</given-names></name><name><surname>Li</surname><given-names>Qiang</given-names></name><name><surname>Ma</surname><given-names>Li</given-names></name></person-group><article-title>﻿Five new species of the genus <italic><tp:taxon-name><tp:taxon-name-part taxon-name-part-type="genus" reg="Stigmus">Stigmus</tp:taxon-name-part></tp:taxon-name></italic> Panzer (<tp:taxon-name><tp:taxon-name-part taxon-name-part-type="order">Hymenoptera</tp:taxon-name-part></tp:taxon-name>, <tp:taxon-name><tp:taxon-name-part taxon-name-part-type="family">Crabronidae</tp:taxon-name-part></tp:taxon-name>) from China, with a key to all Chinese species</article-title><source>Zookeys</source><day>10</day><month>06</month><year>2024</year><volume>1204</volume><fpage>313</fpage><lpage>336</lpage><pub-id pub-id-type="doi">10.3897/zookeys.1204.123831</pub-id></mixed-citation></tp:treatment-meta><tp:nomenclature><label>﻿</label><tp:taxon-name>
            <object-id xmlns:xlink="http://www.w3.org/1999/xlink" content-type="arpha" xlink:type="simple">D828EB4A-2DDA-5CDC-93B7-48F475F1F7EA</object-id>
            <tp:taxon-name-part taxon-name-part-type="genus" reg="Stigmus">Stigmus</tp:taxon-name-part>
            <tp:taxon-name-part taxon-name-part-type="species" reg="rugidensus">rugidensus</tp:taxon-name-part>
            <object-id xmlns:xlink="http://www.w3.org/1999/xlink" content-type="zoobank" xlink:type="simple">https://zoobank.org/B9DD920D-D1B6-46C6-A777-64CF2F1FB196</object-id>
          </tp:taxon-name><tp:taxon-authority>Li &amp; Ma</tp:taxon-authority><tp:taxon-status xmlns:xlink="http://www.w3.org/1999/xlink" xlink:type="simple">sp. nov.</tp:taxon-status><xref ref-type="fig" rid="F4">Figs 4A–M</xref><xref ref-type="fig" rid="F7">, 7E, F</xref></tp:nomenclature><tp:treatment-sec sec-type="type material" id="SECID0EIHBG"><title>Type material.</title><p><bold><italic>Holotype</italic></bold>: China • ♀; Yunnan, Kunming City, Yunnan Agricultural University; <named-content xmlns:xlink="http://www.w3.org/1999/xlink" content-type="dwc:verbatimCoordinates" xlink:type="simple"><named-content content-type="geo-json" specific-use="{&#34;type&#34;:&#34;Point&#34;,&#34;coordinates&#34;:[102.733333,25.116667]}" id="NCID0EWHBG" xlink:type="simple">25°7′N, 102°44′E</named-content></named-content>; 12.VI.2023; 1910 m elev.; coll. Jinghong Li; sweep net (<abbrev xmlns:xlink="http://www.w3.org/1999/xlink" content-type="institution" xlink:title="Insect Collections of Yunnan Agricultural University, Kunming, Yunnan, China" id="ABBRID0E2HBG" xlink:type="simple">YNAU</abbrev>). <bold><italic>Paratypes</italic></bold>: China • 1♂; Yunnan, Kunming City, Shimudi ecological park; <named-content xmlns:xlink="http://www.w3.org/1999/xlink" content-type="dwc:verbatimCoordinates" xlink:type="simple"><named-content content-type="geo-json" specific-use="{&#34;type&#34;:&#34;Point&#34;,&#34;coordinates&#34;:[102.833333,25.083333]}" id="NCID0EGIBG" xlink:type="simple">25°5′N, 102°50′E</named-content></named-content>; 22.V.2023; 2210 m elev.; coll. Zhizhi Liu; sweep net (<abbrev xmlns:xlink="http://www.w3.org/1999/xlink" content-type="institution" xlink:title="Insect Collections of Yunnan Agricultural University, Kunming, Yunnan, China" id="ABBRID0ELIBG" xlink:type="simple">YNAU</abbrev>).</p></tp:treatment-sec><tp:treatment-sec sec-type="diagnosis" id="SECID0EQIBG"><title>Diagnosis.</title><p>Differs from <italic><tp:taxon-name><tp:taxon-name-part taxon-name-part-type="genus" reg="Stigmus">S.</tp:taxon-name-part><tp:taxon-name-part taxon-name-part-type="species" reg="japonicus">japonicus</tp:taxon-name-part></tp:taxon-name></italic> by hindwing media diverging before cu-a; lateral surface of propodeum smooth and shiny anteriorly and medially, and with sparse, oblique, longitudinal rugae posteriorly; pronotal lobe black; mesopleuron with sparse, midsize punctures, episcrobal area finely coriaceous. <italic><tp:taxon-name><tp:taxon-name-part taxon-name-part-type="genus" reg="Stigmus">Stigmus</tp:taxon-name-part><tp:taxon-name-part taxon-name-part-type="species" reg="japonicus">japonicus</tp:taxon-name-part></tp:taxon-name></italic> has the following characters: hindwing media diverging beyond cu-a; lateral surface of propodeum with dense, slender or sturdy, oblique longitudinal rugae anteriorly and medially, and irregular reticulation posteriorly; pronotal lobe ivory; mesopleuron impunctate, episcrobal area with contiguous, longitudinal rugae.</p></tp:treatment-sec><tp:treatment-sec sec-type="description" id="SECID0EMJBG"><title>Description.</title><p><bold>Female. <italic>Measurements.</italic></bold> ♀, <abbrev xmlns:xlink="http://www.w3.org/1999/xlink" xlink:title="body length" id="ABBRID0EWJBG" xlink:type="simple">BL</abbrev>: 5 mm; <abbrev xmlns:xlink="http://www.w3.org/1999/xlink" xlink:title="head width in dorsal view, maximum" id="ABBRID0E1JBG" xlink:type="simple">HW</abbrev>: <abbrev xmlns:xlink="http://www.w3.org/1999/xlink" xlink:title="head length in dorsal view, the distance from frons to occipital margin, medially" id="ABBRID0E5JBG" xlink:type="simple">HLD</abbrev>: <abbrev xmlns:xlink="http://www.w3.org/1999/xlink" xlink:title="head length in frontal view, the distance from vertex to clypeal margin, medially" id="ABBRID0ECKBG" xlink:type="simple">HLF</abbrev> = 75: 57: 57; <abbrev xmlns:xlink="http://www.w3.org/1999/xlink" xlink:title="head width in dorsal view, maximum" id="ABBRID0EGKBG" xlink:type="simple">HW</abbrev>: EWd: <abbrev xmlns:xlink="http://www.w3.org/1999/xlink" xlink:title="eye width in lateral view, maximum" id="ABBRID0EKKBG" xlink:type="simple">EW</abbrev>: <abbrev xmlns:xlink="http://www.w3.org/1999/xlink" xlink:title="gena width in lateral view, maximum" id="ABBRID0EOKBG" xlink:type="simple">TW</abbrev>: <abbrev xmlns:xlink="http://www.w3.org/1999/xlink" xlink:title="eye length in lateral view, maximum" id="ABBRID0ESKBG" xlink:type="simple">EL</abbrev> = 75: 18: 22: 28: 52; <abbrev xmlns:xlink="http://www.w3.org/1999/xlink" xlink:title="postocellar distance, distance between inner margins of hind ocelli, dorsally" id="ABBRID0EWKBG" xlink:type="simple">POD</abbrev>: <abbrev xmlns:xlink="http://www.w3.org/1999/xlink" xlink:title="ocellocular distance, distance between outer margin of hind ocellus and nearest inner orbit, dorsally" id="ABBRID0E1KBG" xlink:type="simple">OOD</abbrev>: <abbrev xmlns:xlink="http://www.w3.org/1999/xlink" xlink:title="ocello-occipital distance, distance between posterior margin of hind ocellus and occipital margin, dorsally" id="ABBRID0E5KBG" xlink:type="simple">OCD</abbrev> = 9: 13: 17; length of scape: length of pedicel: length of flagellomere I: width of flagellomere I: length of flagellomere II: width of flagellomere II = 24: 10: 10: 6: 10: 5; <abbrev xmlns:xlink="http://www.w3.org/1999/xlink" xlink:title="petiole length, dorsally" id="ABBRID0ECLBG" xlink:type="simple">PL</abbrev>: <abbrev xmlns:xlink="http://www.w3.org/1999/xlink" xlink:title="petiole width, maximum, dorsally" id="ABBRID0EGLBG" xlink:type="simple">PW</abbrev>: <abbrev xmlns:xlink="http://www.w3.org/1999/xlink" xlink:title="length of gastral tergum I, maximum, dorsally" id="ABBRID0EKLBG" xlink:type="simple">LTI</abbrev>: <abbrev xmlns:xlink="http://www.w3.org/1999/xlink" xlink:title="width of metasomal tergum I, maximum, dorsally" id="ABBRID0EOLBG" xlink:type="simple">WTI</abbrev>: <abbrev xmlns:xlink="http://www.w3.org/1999/xlink" xlink:title="length of hind femur, maximum" id="ABBRID0ESLBG" xlink:type="simple">HFL</abbrev>: <abbrev xmlns:xlink="http://www.w3.org/1999/xlink" xlink:title="length of hind tibia, maximum" id="ABBRID0EWLBG" xlink:type="simple">HTL</abbrev> = 38: 10: 40: 40: 41: 40. ♂, <abbrev xmlns:xlink="http://www.w3.org/1999/xlink" xlink:title="body length" id="ABBRID0E1LBG" xlink:type="simple">BL</abbrev>: 3.8 mm; <abbrev xmlns:xlink="http://www.w3.org/1999/xlink" xlink:title="head width in dorsal view, maximum" id="ABBRID0E5LBG" xlink:type="simple">HW</abbrev>: <abbrev xmlns:xlink="http://www.w3.org/1999/xlink" xlink:title="head length in dorsal view, the distance from frons to occipital margin, medially" id="ABBRID0ECMBG" xlink:type="simple">HLD</abbrev>: <abbrev xmlns:xlink="http://www.w3.org/1999/xlink" xlink:title="head length in frontal view, the distance from vertex to clypeal margin, medially" id="ABBRID0EGMBG" xlink:type="simple">HLF</abbrev> = 70: 45: 47: 55; <abbrev xmlns:xlink="http://www.w3.org/1999/xlink" xlink:title="head width in dorsal view, maximum" id="ABBRID0EKMBG" xlink:type="simple">HW</abbrev>: EWd: <abbrev xmlns:xlink="http://www.w3.org/1999/xlink" xlink:title="eye width in lateral view, maximum" id="ABBRID0EOMBG" xlink:type="simple">EW</abbrev>: <abbrev xmlns:xlink="http://www.w3.org/1999/xlink" xlink:title="gena width in lateral view, maximum" id="ABBRID0ESMBG" xlink:type="simple">TW</abbrev>: <abbrev xmlns:xlink="http://www.w3.org/1999/xlink" xlink:title="eye length in lateral view, maximum" id="ABBRID0EWMBG" xlink:type="simple">EL</abbrev> = 70: 22: 22: 20: 46; <abbrev xmlns:xlink="http://www.w3.org/1999/xlink" xlink:title="postocellar distance, distance between inner margins of hind ocelli, dorsally" id="ABBRID0E1MBG" xlink:type="simple">POD</abbrev>: <abbrev xmlns:xlink="http://www.w3.org/1999/xlink" xlink:title="ocellocular distance, distance between outer margin of hind ocellus and nearest inner orbit, dorsally" id="ABBRID0E5MBG" xlink:type="simple">OOD</abbrev>: <abbrev xmlns:xlink="http://www.w3.org/1999/xlink" xlink:title="ocello-occipital distance, distance between posterior margin of hind ocellus and occipital margin, dorsally" id="ABBRID0ECNBG" xlink:type="simple">OCD</abbrev> = 8: 12: 14; length of scape: length of pedicel: length of flagellomere I: width of flagellomere I: length of flagellomere II: width of flagellomere II = 17: 10: 5: 5: 10: 5; <abbrev xmlns:xlink="http://www.w3.org/1999/xlink" xlink:title="petiole length, dorsally" id="ABBRID0EGNBG" xlink:type="simple">PL</abbrev>: <abbrev xmlns:xlink="http://www.w3.org/1999/xlink" xlink:title="petiole width, maximum, dorsally" id="ABBRID0EKNBG" xlink:type="simple">PW</abbrev>: <abbrev xmlns:xlink="http://www.w3.org/1999/xlink" xlink:title="length of gastral tergum I, maximum, dorsally" id="ABBRID0EONBG" xlink:type="simple">LTI</abbrev>: <abbrev xmlns:xlink="http://www.w3.org/1999/xlink" xlink:title="width of metasomal tergum I, maximum, dorsally" id="ABBRID0ESNBG" xlink:type="simple">WTI</abbrev>: <abbrev xmlns:xlink="http://www.w3.org/1999/xlink" xlink:title="length of hind femur, maximum" id="ABBRID0EWNBG" xlink:type="simple">HFL</abbrev>: <abbrev xmlns:xlink="http://www.w3.org/1999/xlink" xlink:title="length of hind tibia, maximum" id="ABBRID0E1NBG" xlink:type="simple">HTL</abbrev> = 35: 10: 34: 25: 40: 49.</p><p><bold><italic>Color pattern.</italic></bold> Body black; mandible brown except dark brown apically; labrum dark brown; palpi yellowish; scape, pedicel, tegula and forewing veins brown; flagellomeres I–VII brown to dark brown; pronotal lobe black; fore leg: coxa apically, base and apex of femur, tibia largely, tarsi fulvous, remainder brown to dark brown; mid leg: fulvous except middle of trochanter and tibia dark brown; hind leg: trochanter and tibia largely dark brown, remainder fulvous; gaster dark brown apically; clypeal margin and mandible with sparse golden setae.</p><p><bold><italic>Head.</italic></bold> Mandible tridentate apically, median tooth large. Labrum pentagonal, and with two distinct triangular teeth apically (Fig. <xref ref-type="fig" rid="F4">4A</xref>). Clypeus shiny, slightly convex, and with sparse, midsize punctures; free margin of clypeus slightly produced and with two distinct, cornuted teeth medially, slightly reflected, distinctly emarginated in middle (Fig. <xref ref-type="fig" rid="F4">4A</xref>). Scapal hollow coriaceous, somewhat shallow, and clearly defined, provided with one vestigial minute tubercle medially, not spined (Fig. <xref ref-type="fig" rid="F4">4A</xref>). Frontal furrow very fine and weakly impressed, inconspicuously; median and upper frons shiny, with sparse, midsize punctures mixed with several large punctures, gently convex (Fig. <xref ref-type="fig" rid="F4">4A</xref>). Ocellar triangle area flat, shiny, impunctate, area near eyes with dense, short, impressed lines, opaque area smaller than hind ocellus (Fig. <xref ref-type="fig" rid="F4">4B</xref>). Vertex shiny, with sparse, large punctures, and with longitudinal line weakly impressed medially (Fig. <xref ref-type="fig" rid="F4">4B</xref>). Gena shiny, with sparse, midsize to large punctures dorsally; ventral gena shiny, smooth and impunctate. Head from above with temples rarely convergent posteriorly, subquadrate (Fig. <xref ref-type="fig" rid="F4">4B</xref>). Occipital carina incomplete, not ending to midventral line, suddenly ended at posterior ridge of stomal hollow, dorsal area narrowed, coarsely crenulate, ventral area slightly broadened, distinctly crenate. Inner and outer orbital furrows lacking (Fig. <xref ref-type="fig" rid="F4">4A</xref>).</p><fig id="F4" position="float" orientation="portrait"><object-id xmlns:xlink="http://www.w3.org/1999/xlink" content-type="doi" xlink:type="simple">10.3897/zookeys.1204.123831.figure4</object-id><object-id xmlns:xlink="http://www.w3.org/1999/xlink" content-type="arpha" xlink:type="simple">246F611A-B3EF-59BB-B7B6-057BF4FF82D4</object-id><label>Figure 4.</label><caption><p><italic><tp:taxon-name><tp:taxon-name-part taxon-name-part-type="genus" reg="Stigmus">Stigmus</tp:taxon-name-part><tp:taxon-name-part taxon-name-part-type="species" reg="rugidensus">rugidensus</tp:taxon-name-part></tp:taxon-name></italic> Li &amp; Ma, sp. nov. (<bold>A–G</bold> female <bold>H–M</bold> male) <bold>A, H</bold> head, frontal view <bold>B, I</bold> head, dorsal view <bold>C</bold> collar, scutum, scutellum and metanotum, dorsal view <bold>D</bold> thorax, lateral view <bold>E</bold> propodeum, dorsal view <bold>F</bold> petiole, dorsal view <bold>G</bold> pygidial plate, dorsal view <bold>J</bold> gastral tergum VIII, ventral view <bold>K</bold> male genitalia, dorsal view <bold>L</bold> male genitalia, ventral view <bold>M</bold> male genitalia, lateral view. Scale bars: 1 mm (<bold>A–I</bold>); 0.1 mm (<bold>J–M</bold>).</p></caption><graphic xmlns:xlink="http://www.w3.org/1999/xlink" xlink:href="zookeys-1204-313_article-123831__-g004.jpg" position="float" orientation="portrait" xlink:type="simple" id="oo_1066172.jpg"><uri content-type="original_file" xlink:type="simple">https://binary.pensoft.net/fig/1066172</uri></graphic></fig><p><bold><italic>Mesosoma.</italic></bold> Anterior area of pronotal collar with strong, transverse carina, and with incomplete lateral rugae, only distinct in posterior area, without antero-lateral corner (Fig. <xref ref-type="fig" rid="F4">4C</xref>). Scutum shiny, with sparse, large punctures; admedian line distinctly impressed, extending to 2/5 of scutum length; notaulus deeply grooved and crenulate, also reaching 2/5 of scutum length; parapsidal line distinctly impressed (Fig. <xref ref-type="fig" rid="F4">4C</xref>). Scutellum shiny, with sparse, midsize to large punctures, and without longitudinal line (Fig. <xref ref-type="fig" rid="F4">4C</xref>). Metanotum slightly matt, finely rugulose (Fig. <xref ref-type="fig" rid="F4">4C</xref>). Mesopleuron shiny, with sparse, midsize punctures, posterior area smooth, without rugae, episcrobal area finely coriaceous; scrobal suture, omaulus and hypersternaulus broadened, distinctly crenate, scrobal suture complete (Fig. <xref ref-type="fig" rid="F4">4D</xref>). Propodeal enclosure U-shaped medially, and with a longitudinal median rugae and sparse, irregular, transverse rugae, with dense, disorganized, slender rugae laterally; posterior surface of propodeum with sparse, irregular rugae, median groove inconspicuous (Fig. <xref ref-type="fig" rid="F4">4E</xref>); lateral surface of propodeum moderately matt, smooth anteriorly and medially, with sparse, oblique longitudinal rugae posteriorly (Fig. <xref ref-type="fig" rid="F4">4D</xref>).</p><p><bold><italic>Legs.</italic></bold> Outer surface of hind tibia with three long, slender, fulvous to dark brown spines.</p><p><bold><italic>Wings.</italic></bold> Forewing venation typical for genus <italic><tp:taxon-name><tp:taxon-name-part taxon-name-part-type="genus" reg="Stigmus">Stigmus</tp:taxon-name-part></tp:taxon-name></italic>, hindwing media diverging before cu-a.</p><p><bold><italic>Metasoma.</italic></bold> Dorsal surface of petiole subquadrate, moderately convex and widened toward apex slightly, and with two sturdy oblique, longitudinal carinae forming V-shaped medially, area between carina with dense, irregular, transverse rugae, median and posterior areas with several sturdy, lateral rugae on each side (Fig. <xref ref-type="fig" rid="F4">4F</xref>); lateral surface of petiole with two sturdy, longitudinal rugae (Fig. <xref ref-type="fig" rid="F7">7E</xref>); ventral surface of petiole with a few sturdy, longitudinal rugae posteriorly. Gastral terga shiny, with sparse, midsize punctures, gastral sterna shiny, sterna II–VII with sparse, fine punctures; pygidial area moderately matt, broadly triangular, and with several, midsize punctures basally (Fig. <xref ref-type="fig" rid="F4">4G</xref>).</p><p><bold>Male.</bold> Same as female, except: mandible fulvous except reddish brown apically; scape and pedicel fulvous; flagellomeres I–III dark brown; fore leg: inner margin of tibia fulvous, middle of femur dark brown; mid leg: trochanter brown, apex of femur and outer margin of tibia dark brown; hind leg: femur, tibia largely black; setae on clypeus dense, silvery, long (Fig. <xref ref-type="fig" rid="F4">4H</xref>); mandible bidentate apically; clypeus with dense, tiny punctures; free margin of clypeus slightly produced and nearly truncate medially, with shallow emargination, slightly reflected apically (Fig. <xref ref-type="fig" rid="F4">4H</xref>); vertex shiny, impunctate, without longitudinal line medially (Fig. <xref ref-type="fig" rid="F4">4I</xref>); head from above with temples somewhat roundly convergent posteriorly (Fig. <xref ref-type="fig" rid="F4">4I</xref>); flagellomeres without tyloids, setae normal (Fig. <xref ref-type="fig" rid="F4">4I</xref>); lateral surface of propodeum with irregular reticulation posteriorly (Fig. <xref ref-type="fig" rid="F7">7F</xref>); gastral sterna moderately matt, impunctate.</p></tp:treatment-sec><tp:treatment-sec sec-type="distribution" id="SECID0EJUBG"><title>Distribution.</title><p>China (Yunnan).</p></tp:treatment-sec><tp:treatment-sec sec-type="etymology" id="SECID0EOUBG"><title>Etymology.</title><p>The name, <italic>rugidensus</italic>, is derived from the Latin <italic>rug</italic>- (= rugae) and the Latin word <italic>densus</italic> (= dense), referring to the propodeal enclosure with dense, disorganized, slender rugae on each side.</p></tp:treatment-sec><tp:treatment-sec><!--Section generated to contain objects referenced in tp:taxon-treatment.--><fig id="F7" position="float" orientation="portrait"><object-id xmlns:xlink="http://www.w3.org/1999/xlink" content-type="doi" xlink:type="simple">10.3897/zookeys.1204.123831.figure7</object-id><object-id xmlns:xlink="http://www.w3.org/1999/xlink" content-type="arpha" xlink:type="simple">87C7D698-EA41-5943-9089-0F1527FCEF9C</object-id><label>Figure 7.</label><caption><p><bold>A, B</bold><italic><tp:taxon-name><tp:taxon-name-part taxon-name-part-type="genus" reg="Stigmus">Stigmus</tp:taxon-name-part><tp:taxon-name-part taxon-name-part-type="species" reg="carinannulatus">carinannulatus</tp:taxon-name-part></tp:taxon-name></italic> Li &amp; Ma, sp. nov. (<bold>A</bold> female <bold>B</bold> male) <bold>C, D</bold><italic><tp:taxon-name><tp:taxon-name-part taxon-name-part-type="genus" reg="Stigmus">Stigmus</tp:taxon-name-part><tp:taxon-name-part taxon-name-part-type="species" reg="clypeglabratus">clypeglabratus</tp:taxon-name-part></tp:taxon-name></italic> Li &amp; Ma, sp. nov. (<bold>C</bold> female, <bold>D</bold> male) <bold>E, F</bold><italic><tp:taxon-name><tp:taxon-name-part taxon-name-part-type="genus" reg="Stigmus">Stigmus</tp:taxon-name-part><tp:taxon-name-part taxon-name-part-type="species" reg="rugidensus">rugidensus</tp:taxon-name-part></tp:taxon-name></italic> Li &amp; Ma, sp. nov. (<bold>E</bold> female <bold>F</bold> male) <bold>A–F</bold> lateral view. Scale bars: 1 mm.</p></caption><graphic xmlns:xlink="http://www.w3.org/1999/xlink" xlink:href="zookeys-1204-313_article-123831__-g007.jpg" position="float" orientation="portrait" xlink:type="simple" id="oo_1066176.jpg"><uri content-type="original_file" xlink:type="simple">https://binary.pensoft.net/fig/1066176</uri></graphic></fig></tp:treatment-sec></tp:taxon-treatment>
