# Supplementary material for: ﻿Five new species of the genus Stigmus Panzer (Hymenoptera, Crabronidae) from China, with a key to all Chinese species
Source: Zookeys. 2024 Jun 10;1204:313–36. doi: 10.3897/zookeys.1204.123831 (PMC11184217; doi:10.3897/zookeys.1204.123831)
Supplement: XML Treatment for Stigmus sulciconspicus [file zookeys.1204.123831-treatment6.xml]

<!DOCTYPE tp:taxon-treatment
  PUBLIC "-//TaxonX//DTD Taxonomic Treatment Publishing DTD v0 20100105//EN" "tax-treatment-NSO.dtd">
<tp:taxon-treatment xmlns:tp="http://www.plazi.org/taxpub"><tp:treatment-meta><kwd-group><label>Taxon classification</label><kwd>
              <named-content content-type="kingdom">Animalia</named-content>
            </kwd><kwd>
              <named-content content-type="order">Hymenoptera</named-content>
            </kwd><kwd>
              <named-content content-type="family">Crabronidae</named-content>
            </kwd></kwd-group><mixed-citation publication-type="journal"><person-group><name><surname>Li</surname><given-names>Jinghong</given-names></name><name><surname>Li</surname><given-names>Qiang</given-names></name><name><surname>Ma</surname><given-names>Li</given-names></name></person-group><article-title>﻿Five new species of the genus <italic><tp:taxon-name><tp:taxon-name-part taxon-name-part-type="genus" reg="Stigmus">Stigmus</tp:taxon-name-part></tp:taxon-name></italic> Panzer (<tp:taxon-name><tp:taxon-name-part taxon-name-part-type="order">Hymenoptera</tp:taxon-name-part></tp:taxon-name>, <tp:taxon-name><tp:taxon-name-part taxon-name-part-type="family">Crabronidae</tp:taxon-name-part></tp:taxon-name>) from China, with a key to all Chinese species</article-title><source>Zookeys</source><day>10</day><month>06</month><year>2024</year><volume>1204</volume><fpage>313</fpage><lpage>336</lpage><pub-id pub-id-type="doi">10.3897/zookeys.1204.123831</pub-id></mixed-citation></tp:treatment-meta><tp:nomenclature><label>﻿</label><tp:taxon-name>
            <object-id xmlns:xlink="http://www.w3.org/1999/xlink" content-type="arpha" xlink:type="simple">10C66C56-758D-5A30-9395-498CE2F9B76C</object-id>
            <tp:taxon-name-part taxon-name-part-type="genus" reg="Stigmus">Stigmus</tp:taxon-name-part>
            <tp:taxon-name-part taxon-name-part-type="species" reg="sulciconspicus">sulciconspicus</tp:taxon-name-part>
            <object-id xmlns:xlink="http://www.w3.org/1999/xlink" content-type="zoobank" xlink:type="simple">https://zoobank.org/AFF9DC36-AD65-416E-BDE6-377FF46CE6BD</object-id>
          </tp:taxon-name><tp:taxon-authority>Li &amp; Ma</tp:taxon-authority><tp:taxon-status xmlns:xlink="http://www.w3.org/1999/xlink" xlink:type="simple">sp. nov.</tp:taxon-status><xref ref-type="fig" rid="F5">Figs 5A–G</xref><xref ref-type="fig" rid="F8">, 8B</xref></tp:nomenclature><tp:treatment-sec sec-type="type material" id="SECID0EUWBG"><title>Type material.</title><p><bold><italic>Holotype</italic></bold>: China • ♀; Baoshan City, Longyang District, Lujiang Country, Gaoligong Mountain; <named-content xmlns:xlink="http://www.w3.org/1999/xlink" content-type="dwc:verbatimCoordinates" xlink:type="simple"><named-content content-type="geo-json" specific-use="{&#34;type&#34;:&#34;Point&#34;,&#34;coordinates&#34;:[98.833333,24.950000]}" id="NCID0ECXBG" xlink:type="simple">24°57′N, 98°50′E</named-content></named-content>; 20–21.VII.2006; 938 m elev.; coll. Li Ma; Yellow plate (<abbrev xmlns:xlink="http://www.w3.org/1999/xlink" content-type="institution" xlink:title="Insect Collections of Yunnan Agricultural University, Kunming, Yunnan, China" id="ABBRID0EHXBG" xlink:type="simple">YNAU</abbrev>). <bold><italic>Paratypes</italic></bold>: China • 1♀, same data as for holotype.</p></tp:treatment-sec><tp:treatment-sec sec-type="diagnosis" id="SECID0EPXBG"><title>Diagnosis.</title><p>Distinguished from <italic><tp:taxon-name><tp:taxon-name-part taxon-name-part-type="genus" reg="Stigmus">S.</tp:taxon-name-part><tp:taxon-name-part taxon-name-part-type="species" reg="interruptus">interruptus</tp:taxon-name-part></tp:taxon-name></italic> Bashir &amp; Ma, 2019 by the following combination of characters: anterior area of pronotal collar with complete, sturdy, transverse carina; scutum shiny, with sparse, midsize punctures mixed with a few large punctures, without wrinkle; scrobal suture inconspicuous, just single longitudinal striation; in female, pygidial area shiny, impunctate and without striations. <italic><tp:taxon-name><tp:taxon-name-part taxon-name-part-type="genus" reg="Stigmus">Stigmus</tp:taxon-name-part><tp:taxon-name-part taxon-name-part-type="species" reg="interruptus">interruptus</tp:taxon-name-part></tp:taxon-name></italic> has the following characters: anterior area of pronotal collar with incomplete, sturdy, transverse carina, narrowly emarginated in middle; mesoscutum moderately matt, with sparse, large punctures, anterior and posterior areas with dense, longitudinal micro-striations; scrobal suture broadened, distinctly crenate; in female, pygidial area with weakly longitudinal striations, basal area with several large punctures.</p></tp:treatment-sec><tp:treatment-sec sec-type="description" id="SECID0ELYBG"><title>Description.</title><p><bold>Female. <italic>Measurements.</italic></bold> ♀, <abbrev xmlns:xlink="http://www.w3.org/1999/xlink" xlink:title="body length" id="ABBRID0EVYBG" xlink:type="simple">BL</abbrev>: 4.7 mm; <abbrev xmlns:xlink="http://www.w3.org/1999/xlink" xlink:title="head width in dorsal view, maximum" id="ABBRID0EZYBG" xlink:type="simple">HW</abbrev>: <abbrev xmlns:xlink="http://www.w3.org/1999/xlink" xlink:title="head length in dorsal view, the distance from frons to occipital margin, medially" id="ABBRID0E4YBG" xlink:type="simple">HLD</abbrev>: <abbrev xmlns:xlink="http://www.w3.org/1999/xlink" xlink:title="head length in frontal view, the distance from vertex to clypeal margin, medially" id="ABBRID0EBZBG" xlink:type="simple">HLF</abbrev> = 85: 60: 65; <abbrev xmlns:xlink="http://www.w3.org/1999/xlink" xlink:title="head width in dorsal view, maximum" id="ABBRID0EFZBG" xlink:type="simple">HW</abbrev>: EWd: <abbrev xmlns:xlink="http://www.w3.org/1999/xlink" xlink:title="eye width in lateral view, maximum" id="ABBRID0EJZBG" xlink:type="simple">EW</abbrev>: <abbrev xmlns:xlink="http://www.w3.org/1999/xlink" xlink:title="gena width in lateral view, maximum" id="ABBRID0ENZBG" xlink:type="simple">TW</abbrev>: <abbrev xmlns:xlink="http://www.w3.org/1999/xlink" xlink:title="eye length in lateral view, maximum" id="ABBRID0ERZBG" xlink:type="simple">EL</abbrev> = 85: 23: 24: 31: 65; <abbrev xmlns:xlink="http://www.w3.org/1999/xlink" xlink:title="postocellar distance, distance between inner margins of hind ocelli, dorsally" id="ABBRID0EVZBG" xlink:type="simple">POD</abbrev>: <abbrev xmlns:xlink="http://www.w3.org/1999/xlink" xlink:title="ocellocular distance, distance between outer margin of hind ocellus and nearest inner orbit, dorsally" id="ABBRID0EZZBG" xlink:type="simple">OOD</abbrev>: <abbrev xmlns:xlink="http://www.w3.org/1999/xlink" xlink:title="ocello-occipital distance, distance between posterior margin of hind ocellus and occipital margin, dorsally" id="ABBRID0E4ZBG" xlink:type="simple">OCD</abbrev> = 9: 15: 16; length of scape: length of pedicel: length of flagellomere I: width of flagellomere I: length of flagellomere II: width of flagellomere II = 27: 11: 8: 5: 8: 5; <abbrev xmlns:xlink="http://www.w3.org/1999/xlink" xlink:title="petiole length, dorsally" id="ABBRID0EB1BG" xlink:type="simple">PL</abbrev>: <abbrev xmlns:xlink="http://www.w3.org/1999/xlink" xlink:title="petiole width, maximum, dorsally" id="ABBRID0EF1BG" xlink:type="simple">PW</abbrev>: <abbrev xmlns:xlink="http://www.w3.org/1999/xlink" xlink:title="length of gastral tergum I, maximum, dorsally" id="ABBRID0EJ1BG" xlink:type="simple">LTI</abbrev>: <abbrev xmlns:xlink="http://www.w3.org/1999/xlink" xlink:title="width of metasomal tergum I, maximum, dorsally" id="ABBRID0EN1BG" xlink:type="simple">WTI</abbrev>: <abbrev xmlns:xlink="http://www.w3.org/1999/xlink" xlink:title="length of hind femur, maximum" id="ABBRID0ER1BG" xlink:type="simple">HFL</abbrev>: <abbrev xmlns:xlink="http://www.w3.org/1999/xlink" xlink:title="length of hind tibia, maximum" id="ABBRID0EV1BG" xlink:type="simple">HTL</abbrev> = 42: 15: 46: 49: 49: 60.</p><p><bold><italic>Color pattern.</italic></bold> Body black; clypeus with reddish brown band subapically; mandible yellowish except reddish brown apically; labrum dark brown; palpi yellowish; antenna, tegula, forewing veins and gaster apically fulvous to brown; pronotal lobe white; fore and mid legs: yellowish except coxa largely dark brown; hind leg: coxa largely and femur medially brown, remainder yellowish; clypeal margin and mandible with sparse golden setae.</p><p><bold><italic>Head.</italic></bold> Mandible tridentate apically, median tooth large. Labrum with two distinct, triangular teeth apically (Fig. <xref ref-type="fig" rid="F5">5A</xref>). Clypeus shiny, moderately convex, and with sparse, fine punctures mixed with several large punctures; free margin of clypeus slightly produced and with two distinct, cornuted teeth medially, slightly reflected, slightly emarginated in middle (Fig. <xref ref-type="fig" rid="F5">5A</xref>). Scapal hollow shiny, shallow, broad, and not clearly defined, provided with one vestigial, minute tubercle medially, not spined (Fig. <xref ref-type="fig" rid="F5">5A</xref>). Frontal furrow weakly impressed, inconspicuous (Fig. <xref ref-type="fig" rid="F5">5A</xref>). Median and upper frons slightly matt, finely coriaceous, and with sparse, midsize punctures, slightly convex (Fig. <xref ref-type="fig" rid="F5">5A</xref>). Ocellar triangle area flat, shiny, with several fine punctures, area near eyes with dense, short, impressed lines, opaque area larger than hind ocellus (Fig. <xref ref-type="fig" rid="F5">5B</xref>). Vertex shiny, with sparse, tiny punctures (Fig. <xref ref-type="fig" rid="F5">5B</xref>). Gena shiny, with sparse, midsize to large punctures dorsally; ventral gena shiny, and with a few midsize punctures. Head from above with temples rarely convergent posteriorly, subquadrate (Fig. <xref ref-type="fig" rid="F5">5B</xref>). Occipital carina incomplete, not ending to midventral line, suddenly ended at posterior ridge of stomal hollow, without tooth; occipital carina much narrowed, no crenulate. Inner and outer orbital furrows lacking (Fig. <xref ref-type="fig" rid="F5">5A</xref>).</p><fig id="F5" position="float" orientation="portrait"><object-id xmlns:xlink="http://www.w3.org/1999/xlink" content-type="doi" xlink:type="simple">10.3897/zookeys.1204.123831.figure5</object-id><object-id xmlns:xlink="http://www.w3.org/1999/xlink" content-type="arpha" xlink:type="simple">46B95246-6BA5-5233-95ED-63CF07F6C68B</object-id><label>Figure 5.</label><caption><p><italic><tp:taxon-name><tp:taxon-name-part taxon-name-part-type="genus" reg="Stigmus">Stigmus</tp:taxon-name-part><tp:taxon-name-part taxon-name-part-type="species" reg="sulciconspicus">sulciconspicus</tp:taxon-name-part></tp:taxon-name></italic> Li &amp; Ma, sp. nov. (female) <bold>A</bold> head, frontal view <bold>B</bold> head, dorsal view <bold>C</bold> collar, scutum, scutellum and metanotum, dorsal view <bold>D</bold> thorax, lateral view <bold>E</bold> propodeum, dorsal view <bold>F</bold> petiole, dorsal view <bold>G</bold> pygidial plate, dorsal view. Scale bars: 1 mm.</p></caption><graphic xmlns:xlink="http://www.w3.org/1999/xlink" xlink:href="zookeys-1204-313_article-123831__-g005.jpg" position="float" orientation="portrait" xlink:type="simple" id="oo_1066174.jpg"><uri content-type="original_file" xlink:type="simple">https://binary.pensoft.net/fig/1066174</uri></graphic></fig><p><bold><italic>Mesosoma.</italic></bold> Pronotal collar with strong, transverse carina anteriorly, lateral rugae lacking, without antero-lateral corner (Fig. <xref ref-type="fig" rid="F5">5C</xref>). Scutum shiny, with sparse, midsize punctures mixed with several large punctures; admedian line distinctly impressed, extending to 5/12 of scutum length; notaulus deeply grooved and crenulate, reaching 1/4 of scutum length; parapsidal line distinctly impressed (Fig. <xref ref-type="fig" rid="F5">5C</xref>). Scutellum shiny, with sparse, tiny punctures, median longitudinal line weakly impressed (Fig. <xref ref-type="fig" rid="F5">5C</xref>). Metanotum finely coriaceous (Fig. <xref ref-type="fig" rid="F5">5C</xref>). Mesopleuron shiny, with sparse, midsize punctures, posterior area smooth without rugae, episcrobal area with dense, longitudinal sculptures; scrobal suture inconspicuous, just single longitudinal rugae; hypersternaulus broadened, smooth, not crenate; omaulus broadened, distinctly crenate (Fig. <xref ref-type="fig" rid="F5">5D</xref>). Propodeal enclosure elongate, U-shaped medially, with one strong, longitudinal, rugae and sparse, irregular, transvers rugae, and with oblique, longitudinal rugae laterally; posterior surface of propodeum with somewhat narrow, shiny, conspicuous, median groove, lateral area of median groove with sparse, oblique, longitudinal rugae, and with sparse, irregular rugae posteriorly (Fig. <xref ref-type="fig" rid="F5">5E</xref>); lateral surface of propodeum with dense, slender, oblique longitudinal rugae (Fig. <xref ref-type="fig" rid="F5">5D</xref>).</p><p><bold><italic>Legs.</italic></bold> Outer surface of hind tibia with three long, slender, fulvous spines.</p><p><bold><italic>Wings.</italic></bold> Forewing venation typical for genus <italic><tp:taxon-name><tp:taxon-name-part taxon-name-part-type="genus" reg="Stigmus">Stigmus</tp:taxon-name-part></tp:taxon-name></italic>, hindwing media diverging beyond cu-a.</p><p><bold><italic>Metasoma.</italic></bold> Dorsal surface of petiole subquadrate, gently convex and widened toward apex distinctly, with strong, irregular rugae and with several strong, longitudinal rugae posteriorly (Fig. <xref ref-type="fig" rid="F5">5F</xref>); lateral surface of petiole with a few sturdy, longitudinal rugae (Fig. <xref ref-type="fig" rid="F8">8B</xref>); ventral surface of petiole with several sturdy, longitudinal rugae posteriorly. Gastral terga shiny, terga I–V with sparse, fine punctures, tergum VI with sparse, midsize punctures apically (Fig. <xref ref-type="fig" rid="F5">5G</xref>); gastral sterna shiny, sterna I–VI with sparse, fine punctures, sternum VI with dense, fine punctures (Fig. <xref ref-type="fig" rid="F5">5G</xref>); pygidial area moderately matt, broadly U-shaped, apex rounded (Fig. <xref ref-type="fig" rid="F5">5G</xref>).</p><p><bold>Male.</bold> Unknown.</p></tp:treatment-sec><tp:treatment-sec sec-type="distribution" id="SECID0EJAAI"><title>Distribution.</title><p>China (Yunnan).</p></tp:treatment-sec><tp:treatment-sec sec-type="etymology" id="SECID0EOAAI"><title>Etymology.</title><p>The name, <italic>sulciconspicus</italic>, is derived from the Latin <italic>sulc</italic>- (= groove) and the Latin word <italic>conspicus</italic> (= conspicuous), referring to the posterior surface of propodeum with conspicuous median groove.</p></tp:treatment-sec><tp:treatment-sec><!--Section generated to contain objects referenced in tp:taxon-treatment.--><fig id="F8" position="float" orientation="portrait"><object-id xmlns:xlink="http://www.w3.org/1999/xlink" content-type="doi" xlink:type="simple">10.3897/zookeys.1204.123831.figure8</object-id><object-id xmlns:xlink="http://www.w3.org/1999/xlink" content-type="arpha" xlink:type="simple">88C8A901-F0A6-5AA6-92E8-E28F8AF34691</object-id><label>Figure 8.</label><caption><p><bold>A</bold><italic><tp:taxon-name><tp:taxon-name-part taxon-name-part-type="genus" reg="Stigmus">Stigmus</tp:taxon-name-part><tp:taxon-name-part taxon-name-part-type="species" reg="flagellipilaris">flagellipilaris</tp:taxon-name-part></tp:taxon-name></italic> Li &amp; Ma, sp. nov. (male) <bold>B</bold><italic><tp:taxon-name><tp:taxon-name-part taxon-name-part-type="genus" reg="Stigmus">Stigmus</tp:taxon-name-part><tp:taxon-name-part taxon-name-part-type="species" reg="sulciconspicus">sulciconspicus</tp:taxon-name-part></tp:taxon-name></italic> Li &amp; Ma, sp. nov. (female) <bold>C, D</bold><italic><tp:taxon-name><tp:taxon-name-part taxon-name-part-type="genus" reg="Stigmus">Stigmus</tp:taxon-name-part><tp:taxon-name-part taxon-name-part-type="species" reg="solskyi">solskyi</tp:taxon-name-part></tp:taxon-name></italic> Morawitz, 1864. (<bold>C</bold> female <bold>D</bold> male) <bold>A–D</bold> lateral view. Scale bars: 1 mm.</p></caption><graphic xmlns:xlink="http://www.w3.org/1999/xlink" xlink:href="zookeys-1204-313_article-123831__-g008.jpg" position="float" orientation="portrait" xlink:type="simple" id="oo_1066177.jpg"><uri content-type="original_file" xlink:type="simple">https://binary.pensoft.net/fig/1066177</uri></graphic></fig></tp:treatment-sec></tp:taxon-treatment>
