# Supplementary material for: ﻿Five new species of the genus Stigmus Panzer (Hymenoptera, Crabronidae) from China, with a key to all Chinese species
Source: Zookeys. 2024 Jun 10;1204:313–36. doi: 10.3897/zookeys.1204.123831 (PMC11184217; doi:10.3897/zookeys.1204.123831)
Supplement: XML Treatment for Stigmus solskyi [file zookeys.1204.123831-treatment7.xml]

<!DOCTYPE tp:taxon-treatment
  PUBLIC "-//TaxonX//DTD Taxonomic Treatment Publishing DTD v0 20100105//EN" "tax-treatment-NSO.dtd">
<tp:taxon-treatment xmlns:tp="http://www.plazi.org/taxpub"><tp:treatment-meta><kwd-group><label>Taxon classification</label><kwd>
                <named-content content-type="kingdom">Animalia</named-content>
              </kwd><kwd>
                <named-content content-type="order">Hymenoptera</named-content>
              </kwd><kwd>
                <named-content content-type="family">Crabronidae</named-content>
              </kwd></kwd-group><mixed-citation publication-type="journal"><person-group><name><surname>Li</surname><given-names>Jinghong</given-names></name><name><surname>Li</surname><given-names>Qiang</given-names></name><name><surname>Ma</surname><given-names>Li</given-names></name></person-group><article-title>﻿Five new species of the genus <italic><tp:taxon-name><tp:taxon-name-part taxon-name-part-type="genus" reg="Stigmus">Stigmus</tp:taxon-name-part></tp:taxon-name></italic> Panzer (<tp:taxon-name><tp:taxon-name-part taxon-name-part-type="order">Hymenoptera</tp:taxon-name-part></tp:taxon-name>, <tp:taxon-name><tp:taxon-name-part taxon-name-part-type="family">Crabronidae</tp:taxon-name-part></tp:taxon-name>) from China, with a key to all Chinese species</article-title><source>Zookeys</source><day>10</day><month>06</month><year>2024</year><volume>1204</volume><fpage>313</fpage><lpage>336</lpage><pub-id pub-id-type="doi">10.3897/zookeys.1204.123831</pub-id></mixed-citation></tp:treatment-meta><tp:nomenclature><label>﻿</label><tp:taxon-name>
              <object-id xmlns:xlink="http://www.w3.org/1999/xlink" content-type="arpha" xlink:type="simple">70D6636A-6344-579A-9EE5-9523CE33275D</object-id>
              <tp:taxon-name-part taxon-name-part-type="genus" reg="Stigmus">Stigmus</tp:taxon-name-part>
              <tp:taxon-name-part taxon-name-part-type="species" reg="solskyi">solskyi</tp:taxon-name-part>
            </tp:taxon-name><tp:taxon-authority>Morawitz, 1864</tp:taxon-authority><xref ref-type="fig" rid="F6">Figs 6A–M</xref><xref ref-type="fig" rid="F8">, 8C, D</xref><tp:nomenclature-citation-list><tp:nomenclature-citation><tp:taxon-name>
                  <tp:taxon-name-part taxon-name-part-type="genus" reg="Stigmus">Stigmus</tp:taxon-name-part>
                  <tp:taxon-name-part taxon-name-part-type="species" reg="solskyi">solskyi</tp:taxon-name-part>
                </tp:taxon-name><comment>A. Morawitz, 1864: 462; Tsuneki, 1954: 24; Lomholdt, 1975: 129; Bohart &amp; Menke, 1976: 189.</comment></tp:nomenclature-citation><tp:nomenclature-citation><tp:taxon-name>
                  <tp:taxon-name-part taxon-name-part-type="genus" reg="Stigmus">Stigmus</tp:taxon-name-part>
                  <tp:taxon-name-part taxon-name-part-type="species" reg="europaeus">europaeus</tp:taxon-name-part>
                </tp:taxon-name><comment>Tsuneki, 1954: 25. Synonymized with <tp:taxon-name><tp:taxon-name-part taxon-name-part-type="genus" reg="Stigmus">Stigmus</tp:taxon-name-part><tp:taxon-name-part taxon-name-part-type="species" reg="solskyi">solskyi</tp:taxon-name-part></tp:taxon-name> by Yarrow, 1954: 239; de Beaumont, 1956: 385; Tsuneki, 1954: 6.</comment></tp:nomenclature-citation><tp:nomenclature-citation><tp:taxon-name>
                  <tp:taxon-name-part taxon-name-part-type="genus" reg="Stigmus">Stigmus</tp:taxon-name-part>
                  <tp:taxon-name-part taxon-name-part-type="species" reg="verhoeffi">verhoeffi</tp:taxon-name-part>
                </tp:taxon-name><comment>Tsuneki, 1954: 6, 26, 36. Synonymized with <tp:taxon-name><tp:taxon-name-part taxon-name-part-type="genus" reg="Stigmus">Stigmus</tp:taxon-name-part><tp:taxon-name-part taxon-name-part-type="species" reg="solskyi">solskyi</tp:taxon-name-part></tp:taxon-name> by de Beaumont, 1956: 385.</comment></tp:nomenclature-citation></tp:nomenclature-citation-list></tp:nomenclature><tp:treatment-sec sec-type="pecimen examined" id="SECID0EOEAI"><title>Specimen examined.</title><p>China • 1♀; Inner Mongolia; 8.VII.2001; coll. Bo Qiu. CHINA • 1♀, 3♂♂; Inner Mongolia, Bayan Nur City; 13.VII.2007.</p><fig id="F6" position="float" orientation="portrait"><object-id xmlns:xlink="http://www.w3.org/1999/xlink" content-type="doi" xlink:type="simple">10.3897/zookeys.1204.123831.figure6</object-id><object-id xmlns:xlink="http://www.w3.org/1999/xlink" content-type="arpha" xlink:type="simple">2EB3D318-1D8F-5CBB-9538-AE9744A830EB</object-id><label>Figure 6.</label><caption><p><italic><tp:taxon-name><tp:taxon-name-part taxon-name-part-type="genus" reg="Stigmus">Stigmus</tp:taxon-name-part><tp:taxon-name-part taxon-name-part-type="species" reg="solskyi">solskyi</tp:taxon-name-part></tp:taxon-name></italic> Morawitz, 1864. (<bold>A–G</bold> female <bold>H–M</bold> male) <bold>A, H</bold> head, frontal view <bold>B, I</bold> head, dorsal view <bold>C</bold> collar, scutum, scutellum and metanotum, dorsal view <bold>D</bold> thorax, lateral view <bold>E</bold> propodeum, dorsal view <bold>F</bold> petiole, dorsal view <bold>G</bold> pygidial plate, dorsal view <bold>J</bold> gastral tergum VIII, ventral view <bold>K</bold> male genitalia, dorsal view <bold>L</bold> male genitalia, ventral view <bold>M</bold> male genitalia, lateral view. Scale bars: 1 mm (<bold>A–I</bold>); 0.1 mm (<bold>J–M</bold>).</p></caption><graphic xmlns:xlink="http://www.w3.org/1999/xlink" xlink:href="zookeys-1204-313_article-123831__-g006.jpg" position="float" orientation="portrait" xlink:type="simple" id="oo_1066175.jpg"><uri content-type="original_file" xlink:type="simple">https://binary.pensoft.net/fig/1066175</uri></graphic></fig></tp:treatment-sec><tp:treatment-sec sec-type="distribution" id="SECID0EJGAI"><title>Distribution.</title><p>China (Inner Mongolia), Algeria, Europe northwards to Finland, Turkey, Georgia, Kazakhstan, Russia.</p><fig id="F7" position="float" orientation="portrait"><object-id xmlns:xlink="http://www.w3.org/1999/xlink" content-type="doi" xlink:type="simple">10.3897/zookeys.1204.123831.figure7</object-id><object-id xmlns:xlink="http://www.w3.org/1999/xlink" content-type="arpha" xlink:type="simple">87C7D698-EA41-5943-9089-0F1527FCEF9C</object-id><label>Figure 7.</label><caption><p><bold>A, B</bold><italic><tp:taxon-name><tp:taxon-name-part taxon-name-part-type="genus" reg="Stigmus">Stigmus</tp:taxon-name-part><tp:taxon-name-part taxon-name-part-type="species" reg="carinannulatus">carinannulatus</tp:taxon-name-part></tp:taxon-name></italic> Li &amp; Ma, sp. nov. (<bold>A</bold> female <bold>B</bold> male) <bold>C, D</bold><italic><tp:taxon-name><tp:taxon-name-part taxon-name-part-type="genus" reg="Stigmus">Stigmus</tp:taxon-name-part><tp:taxon-name-part taxon-name-part-type="species" reg="clypeglabratus">clypeglabratus</tp:taxon-name-part></tp:taxon-name></italic> Li &amp; Ma, sp. nov. (<bold>C</bold> female, <bold>D</bold> male) <bold>E, F</bold><italic><tp:taxon-name><tp:taxon-name-part taxon-name-part-type="genus" reg="Stigmus">Stigmus</tp:taxon-name-part><tp:taxon-name-part taxon-name-part-type="species" reg="rugidensus">rugidensus</tp:taxon-name-part></tp:taxon-name></italic> Li &amp; Ma, sp. nov. (<bold>E</bold> female <bold>F</bold> male) <bold>A–F</bold> lateral view. Scale bars: 1 mm.</p></caption><graphic xmlns:xlink="http://www.w3.org/1999/xlink" xlink:href="zookeys-1204-313_article-123831__-g007.jpg" position="float" orientation="portrait" xlink:type="simple" id="oo_1066176.jpg"><uri content-type="original_file" xlink:type="simple">https://binary.pensoft.net/fig/1066176</uri></graphic></fig><fig id="F8" position="float" orientation="portrait"><object-id xmlns:xlink="http://www.w3.org/1999/xlink" content-type="doi" xlink:type="simple">10.3897/zookeys.1204.123831.figure8</object-id><object-id xmlns:xlink="http://www.w3.org/1999/xlink" content-type="arpha" xlink:type="simple">88C8A901-F0A6-5AA6-92E8-E28F8AF34691</object-id><label>Figure 8.</label><caption><p><bold>A</bold><italic><tp:taxon-name><tp:taxon-name-part taxon-name-part-type="genus" reg="Stigmus">Stigmus</tp:taxon-name-part><tp:taxon-name-part taxon-name-part-type="species" reg="flagellipilaris">flagellipilaris</tp:taxon-name-part></tp:taxon-name></italic> Li &amp; Ma, sp. nov. (male) <bold>B</bold><italic><tp:taxon-name><tp:taxon-name-part taxon-name-part-type="genus" reg="Stigmus">Stigmus</tp:taxon-name-part><tp:taxon-name-part taxon-name-part-type="species" reg="sulciconspicus">sulciconspicus</tp:taxon-name-part></tp:taxon-name></italic> Li &amp; Ma, sp. nov. (female) <bold>C, D</bold><italic><tp:taxon-name><tp:taxon-name-part taxon-name-part-type="genus" reg="Stigmus">Stigmus</tp:taxon-name-part><tp:taxon-name-part taxon-name-part-type="species" reg="solskyi">solskyi</tp:taxon-name-part></tp:taxon-name></italic> Morawitz, 1864. (<bold>C</bold> female <bold>D</bold> male) <bold>A–D</bold> lateral view. Scale bars: 1 mm.</p></caption><graphic xmlns:xlink="http://www.w3.org/1999/xlink" xlink:href="zookeys-1204-313_article-123831__-g008.jpg" position="float" orientation="portrait" xlink:type="simple" id="oo_1066177.jpg"><uri content-type="original_file" xlink:type="simple">https://binary.pensoft.net/fig/1066177</uri></graphic></fig></tp:treatment-sec></tp:taxon-treatment>
